# Supplementary material for: Impact of short-read sequencing on the misassembly of a plant genome
Source: BMC Genomics. 2021 Feb 2;22:99. doi: 10.1186/s12864-021-07397-5 (PMC7852129; doi:10.1186/s12864-021-07397-5)
Supplement: Supplementary file 9 — Additional file 9: Table S1. Performance of 3-class or binary prediction models. Table S2. Importance values and Kruskal test of features in Model 34. Table S3. Correlation among densities of HC/LC/BG regions and genomic features. Table S4. Importance values of features in Model 35.Table S5. Importance values of features in Model 34B. Table S6. Importance values of features in Model 35B. Table S7. Number of annotated sequences in HC regions and 10,000 randomly sampled BG regions (based on the number and length distribution of HC regions). Table S8. Gene set enrichment analysis for Pfam domains for HC regions vs. whole genome. Table S9. Gene set enrichment analysis for GO terms for HC regions vs. whole genome. Table S10. Gene set enrichment analysis for metabolic pathways for HC regions vs. whole genome. Table S11. Gene set enrichment analysis for Pfam domains for HC regions vs. BG regions. Table S12. Gene set enrichment analysis for GO terms for HC regions vs. BG regions. Table S13. Gene set enrichment analysis for metabolic pathways for HC regions vs. BG regions. Table S14. Aligned regions between Short-read assembly and Long-read assembly. Table S15. Categories of regions in Short-read assembly. Table S16. Corresponding variable coverage regions between two assemblies. Table S17. HC regions in Short-read assembly and corresponding variable coverage regions in Long-read assembly. Table S18. Importance values of features in Model 37. Table S19. Importance values of features in Model 38. Table S20. Choice of bin size. [file 12864_2021_7397_MOESM9_ESM.xlsx]

## Sheet: Table S1
Table S1. Performance of 3-class or binary (B) prediction models
Regions	# features	AccuracyCV	F1CV	F1CV background	F1test	F1test background	Model
Within	7	0.735186	0.733464	0.333	0.678387	0.26351	Model 1
Neighboring_500bp	7	0.577452	0.571279	0.333	0.527134	0.26351	Model 2
Neighboring_1000bp	7	0.560263	0.554517	0.333	0.510542	0.26351	Model 3
Neighboring_2000bp	7	0.524929	0.523213	0.333	0.475794	0.26351	Model 4
Neighboring_4000bp	7	0.502353	0.499687	0.333	0.435848	0.26351	Model 5
Neighboring_8000bp	7	0.584827	0.58261	0.333	0.525093	0.26351	Model 6
Neighboring_16000bp	7	0.455529	0.460573	0.333	0.414746	0.26351	Model 7
Neighboring_32000bp	7	0.545792	0.557567	0.333	0.538881	0.26351	Model 8
All regions	56	0.819474	0.816178	0.333	0.784191	0.26351	Model 9
Within + top 100 Kmer/SSR	207	0.843407	0.843274	0.333	0.785503	0.26351	Model 10
Neighboring_500bp + top 100 Kmer/SSR	207	0.643311	0.633333	0.333	0.731006	0.26351	Model 11
Neighboring_1000bp + top 100 Kmer/SSR	207	0.634042	0.621487	0.333	0.719282	0.26351	Model 12
Neighboring_2000bp + top 100 Kmer/SSR	207	0.582651	0.568766	0.333	0.679247	0.26351	Model 13
Neighboring_4000bp + top 100 Kmer/SSR	207	0.517003	0.509402	0.333	0.640839	0.26351	Model 14
Neighboring_8000bp + top 100 Kmer/SSR	207	0.470968	0.474313	0.333	0.622555	0.26351	Model 15
Neighboring_16000bp + top 100 Kmer/SSR	207	0.393654	0.393413	0.333	0.531464	0.26351	Model 16
Neighboring_32000bp + top 100 Kmer/SSR	207	0.514038	0.514176	0.333	0.614188	0.26351	Model 17
Within + top 500 Kmer/SSR	1007	0.848327	0.847918	0.333	0.678387	0.26351	Model 18
Neighboring_500bp + top 500 Kmer/SSR	1007	0.607907	0.603346	0.333	0.737267	0.26351	Model 19
Neighboring_1000bp + top 500 Kmer/SSR	1007	0.605212	0.597249	0.333	0.724891	0.26351	Model 20
Neighboring_2000bp + top 500 Kmer/SSR	1007	0.598827	0.58275	0.333	0.682181	0.26351	Model 21
Neighboring_4000bp + top 500 Kmer/SSR	1007	0.51141	0.505569	0.333	0.653775	0.26351	Model 22
Neighboring_8000bp + top 500 Kmer/SSR	1007	0.453173	0.460058	0.333	0.641342	0.26351	Model 23
Neighboring_16000bp + top 500 Kmer/SSR	1007	0.415641	0.414868	0.333	0.545631	0.26351	Model 24
Neighboring_32000bp + top 500 Kmer/SSR	1007	0.528215	0.527483	0.333	0.624726	0.26351	Model 25
Within + top 1000 Kmer/SSR	2007	0.858994	0.858464	0.333	0.68468	0.26351	Model 26
Neighboring_500bp + top 1000 Kmer/SSR	2007	0.58901	0.588703	0.333	0.735029	0.26351	Model 27
Neighboring_1000bp + top 1000 Kmer/SSR	2007	0.583731	0.580043	0.333	0.725899	0.26351	Model 28
Neighboring_2000bp + top 1000 Kmer/SSR	2007	0.537724	0.530552	0.333	0.687715	0.26351	Model 29
Neighboring_4000bp + top 1000 Kmer/SSR	2007	0.510365	0.505371	0.333	0.657792	0.26351	Model 30
Neighboring_8000bp + top 1000 Kmer/SSR	2007	0.452442	0.459914	0.333	0.633972	0.26351	Model 31
Neighboring_16000bp + top 1000 Kmer/SSR	2007	0.412067	0.018996	0.333	0.553044	0.26351	Model 32
Neighboring_32000bp + top 1000 Kmer/SSR	2007	0.524984	0.523338	0.333	0.620218	0.26351	Model 33
All regions + top100 Kmer/SSR	256	0.872628	0.872621	0.333	0.785503	0.26351	Model 34
All regions + top100 Kmer/SSR -- FS16	16	0.827048	0.827196	0.333	0.666696	0.26351	Model 34_1
All regions + top100 Kmer/SSR -- FS32	32	0.842856	0.843258	0.333	0.705773	0.26351	Model 34_2
All regions + top100 Kmer/SSR -- FS64	64	0.860939	0.860478	0.333	0.777979	0.26351	Model 34_3
All regions + top100 Kmer/SSR -- FS128	128	0.873654	0.873699	0.333	0.734926	0.26351	Model 34_4
All regions + top100 Kmer/SSR + top100 functional	356	0.86825	0.868101	0.333	0.789338	0.26351	Model 35
top100 functional	100	0.41417	0.309826	0.333	0.373424	0.26351	Model 36_1
top200 functional	200	0.412869	0.309327	0.333	0.36502	0.26351	Model 36_2
top400 functional	400	0.412433	0.308981	0.333	0.365395	0.26351	Model 36_3
top800 functional	800	0.415596	0.310545	0.333	0.371435	0.26351	Model 36_4
top1600 functional	1600	0.412849	0.308832	0.333	0.36615	0.26351	Model 36_5
top3200 functional	3200	0.412388	0.308759	0.333	0.36502	0.26351	Model 36_6
top6400 functional	6400	0.412381	0.308753	0.333	0.364646	0.26351	Model 36_7
All 9862 functional	9862	0.412234	0.308554	0.333	0.364274	0.26351	Model 36_8
Within	7	0.845293	0.764037	0.5	0.27907	0.377109	Model 1B
All regions + top100 Kmer/SSR	256	0.924296	0.841967	0.5	0.493088	0.377109	Model 34B
All regions + top100 Kmer/SSR + top100 functional	356	0.924226	0.841613	0.5	0.490826	0.377109	Model 35B
All regions + top100 Kmer/SSR + top100 functional -- FS16	16	0.925809	0.855723	0.5	0.466513	0.377109	Model 35B_1
All regions + top100 Kmer/SSR + top100 functional -- FS32	32	0.926398	0.84521	0.5	0.475751	0.377109	Model 35B_2
All regions + top100 Kmer/SSR + top100 functional -- FS64	64	0.926676	0.845771	0.5	0.473214	0.377109	Model 35B_3
All regions + top100 Kmer/SSR + top100 functional -- FS128	128	0.924147	0.842854	0.5	0.48307	0.377109	Model 35B_4
All regions + top100 Kmer/SSR + top100 functional -- FS256	256	0.924281	0.843027	0.5	0.478747	0.377109	Model 35B_5
top100 functional	100	0.570654	0.694703	0.5	0.12813	0.377109	Model 36_1B
top200 functional	200	0.574741	0.692836	0.5	0.125734	0.377109	Model 36_2B
top400 functional	400	0.574827	0.692998	0.5	0.12691	0.377109	Model 36_3B
top800 functional	800	0.57461	0.692287	0.5	0.126777	0.377109	Model 36_4B
top1600 functional	1600	0.574959	0.691605	0.5	0.125149	0.377109	Model 36_5B
top3200 functional	3200	0.577821	0.693512	0.5	0.125	0.377109	Model 36_6B
top6400 functional	6400	0.576579	0.693366	0.5	0.125956	0.377109	Model 36_7B
All 9862 functional	9862	0.579348	0.693865	0.5	0.124217	0.377109	Model 36_8B
Confusion matrix of binary models
Model 34B		Predicted
		BG	HC
Anotated	BG	0.891694	0.108306
	HC	0.150817	0.849183
	BG_testing	0.891003	0.108997
	HC_testing	0.0695652	0.930435
Model 35B		Predicted
		BG	HC
Anotated	BG	0.89038	0.10962
	HC	0.148895	0.851105
	BG_testing	0.889974	0.110026
	HC_testing	0.0695652	0.930435
Model 35B_1		Predicted
		BG	HC
Anotated	BG	0.890495	0.109505
	HC	0.14025	0.85975
	BG_testing	0.888432	0.111568
	HC_testing	0.121739	0.878261

## Sheet: Table S2
Table S2. Importance values and Kruskal test of features in Model 34
Genomic sequence features	Importance value	p-value of Kruskal test	AT content in K-mer/SSR	Importance Rank
GC_content	0.00552792	7.06269e-197		60
GC_content_1000	0.00640293	0.000439443		50
GC_content_16000	0.00474569	7.13791e-07		71
GC_content_2000	0.00530278	1.28389e-10		64
GC_content_32000	0.00482141	2.43965e-06		69
GC_content_4000	0.00475966	2.05894e-17		70
GC_content_500	0.00694156	5.13856e-35		45
GC_content_8000	0.0049621	4.59435e-19		67
Gene_density_32000	0.00131865	7.5451e-24		127
Gene_density_16000	0.00102872	6.1034e-12		131
Gene_density_8000	0.000761803	0.000457252		134
Gene_density_4000	0.000550527	6.47212e-05		137
Gene_density_2000	0.000465003	9.11073e-07		140
Gene_density	0.000385078	0		144
Gene_density_1000	0.000371638	0.000286014		145
Gene_density_500	0.000311217	0.000332994		148
Kmer_ATGAAA	0.0480566	0	0.833333	1
Kmer_TTTCAT	0.0396641	0	0.833333	2
Kmer_TCAATT	0.0295349	0	0.833333	3
Kmer_TGAAAT	0.0249637	0	0.833333	4
Kmer_AAGAAT	0.0247303	0	0.833333	5
Kmer_TTGTAA	0.0224013	0	0.833333	6
Kmer_TTCTTA	0.0218563	0	0.833333	7
Kmer_TTACAA	0.0193264	0	0.833333	8
Kmer_TTGTTC	0.0186881	0	0.666667	9
Kmer_TTTGAT	0.0181688	0	0.833333	10
Kmer_AATTCA	0.0163865	0	0.833333	11
Kmer_AATGAA	0.0158804	0	0.833333	12
Kmer_TATGAA	0.015665	0	0.833333	13
Kmer_AACATT	0.0150189	0	0.833333	14
Kmer_TAATGT	0.0146368	0	0.833333	15
Kmer_ATTTCA	0.013987	0	0.833333	16
Kmer_CATTAT	0.0135836	0	0.833333	17
Kmer_TAAAGT	0.0129199	0	0.833333	18
Kmer_TTTTCA	0.0125613	0	0.833333	19
Kmer_TTACA	0.0125471	0	0.8	20
Kmer_ATACTT	0.0125272	0	0.833333	21
Kmer_ATCAAA	0.0121762	0	0.833333	22
Kmer_TGTAA	0.012152	0	0.8	23
Kmer_TGTTC	0.0121354	0	0.6	24
Kmer_TATTTC	0.0119823	0	0.833333	25
Kmer_ATTTTG	0.0118831	0	0.833333	26
Kmer_AAGTAT	0.0116142	0	0.833333	27
Kmer_TTATTC	0.01126	0	0.833333	28
Kmer_AATGC	0.0112064	0	0.6	29
Kmer_TTATCT	0.0111263	0	0.833333	30
Kmer_TTCATA	0.0108802	0	0.833333	31
Kmer_GCATT	0.0106077	0	0.6	32
Kmer_AATTGA	0.0104977	0	0.833333	33
Kmer_TTCAAT	0.00984966	0	0.833333	34
Kmer_TAAGAA	0.00983225	0	0.833333	35
Kmer_ATAATG	0.00968352	0	0.833333	36
Kmer_CAAAAT	0.00923799	0	0.833333	37
Kmer_TTGTAT	0.00882273	0	0.833333	38
Kmer_ATTCAT	0.0088193	0	0.833333	39
Kmer_TCTTAA	0.00873293	0	0.833333	40
Kmer_CATGAA	0.00841117	0	0.666667	41
Kmer_CATGT	0.00787875	0	0.6	42
Kmer_GAACA	0.00763143	0	0.6	43
Kmer_TCAAAA	0.00682898	0	0.833333	47
Kmer_TGAATT	0.00676904	0	0.833333	48
Kmer_ACTTTA	0.00638372	0	0.833333	51
Kmer_TATTCT	0.00624943	0	0.833333	52
Kmer_TACAAT	0.00596329	0	0.833333	53
Kmer_AAGATA	0.00593584	0	0.833333	54
Kmer_TTAAGA	0.00573369	0	0.833333	56
Kmer_TAAGC	0.00570607	0	0.6	57
Kmer_ATGAAT	0.00566556	0	0.833333	58
Kmer_CTAAAA	0.00554439	0	0.833333	59
Kmer_TATTGT	0.00549718	0	0.833333	61
Kmer_ATGATT	0.00538067	0	0.833333	62
Kmer_TTTGAA	0.00496982	0	0.833333	66
Kmer_GTAATT	0.00482617	0	0.833333	68
Kmer_TCTTTT	0.00471716	0	0.833333	72
Kmer_TTTCTA	0.00460705	0	0.833333	73
Kmer_ACATTA	0.00458523	0	0.833333	74
Kmer_CAAATT	0.00435698	0	0.833333	75
Kmer_TTCATG	0.00403714	0	0.666667	77
Kmer_GAAAAG	0.00396955	0	0.666667	78
Kmer_ACATAA	0.00386959	0	0.833333	79
Kmer_ATTTGA	0.00382571	0	0.833333	81
Kmer_TTTTAG	0.0038254	0	0.833333	82
Kmer_AACAAA	0.00380333	0	0.833333	83
Kmer_GAATTT	0.0037686	0	0.833333	84
Kmer_CATTAA	0.00375866	0	0.833333	85
Kmer_GAATAA	0.00369533	0	0.833333	86
Kmer_CAATAA	0.00359986	0	0.833333	87
Kmer_GCTTA	0.00353193	0	0.6	88
Kmer_ATTATG	0.00352743	0	0.833333	89
Kmer_AACTAA	0.00345114	0	0.833333	90
Kmer_TTTCAA	0.00344295	0	0.833333	91
Kmer_AATGTT	0.00343812	0	0.833333	92
Kmer_ATTGTT	0.00337334	0	0.833333	93
Kmer_AACAAT	0.00336626	0	0.833333	94
Kmer_TTAGAT	0.00326484	0	0.833333	95
Kmer_GATTTT	0.0031416	0	0.833333	98
Kmer_GTAAAT	0.00312819	0	0.833333	99
Kmer_TTGTTT	0.00311146	0	0.833333	100
Kmer_GAAATA	0.00311106	0	0.833333	101
Kmer_ATCATT	0.00310102	0	0.833333	102
Kmer_CTTTTC	0.00291917	0	0.666667	105
Kmer_TACTTT	0.00286913	0	0.833333	106
Kmer_CAATTA	0.00282	0	0.833333	107
Kmer_TGATAT	0.00281531	0	0.833333	108
Kmer_AAACAA	0.00278044	0	0.833333	109
Kmer_TACATT	0.0026799	0	0.833333	110
Kmer_TAGAAA	0.0026423	0	0.833333	111
Kmer_TTTGTA	0.0025608	0	0.833333	112
Kmer_AATCAT	0.00251599	0	0.833333	113
Kmer_GTTTAA	0.00249913	0	0.833333	114
Kmer_CATAAT	0.00234364	0	0.833333	115
Kmer_AAGATT	0.00224987	0	0.833333	117
Kmer_AATTTG	0.0021175	0	0.833333	119
Kmer_ATGTTT	0.00210881	0	0.833333	120
Kmer_ATACAA	0.00206294	0	0.833333	121
Kmer_TTGATT	0.00199855	0	0.833333	122
non-tandem_duplicate_density_32000	0.00126094	7.10629e-25		129
non-tandem_duplicate_density_16000	0.000930518	3.95523e-13		132
non-tandem_duplicate_density_8000	0.00064437	3.70369e-05		136
non-tandem_duplicate_density_4000	0.00049106	0.000130149		139
non-tandem_duplicate_density_2000	0.000415125	3.55955e-05		142
non-tandem_duplicate_density	0.00034927	0		146
non-tandem_duplicate_density_1000	0.000334706	0.000727773		147
non-tandem_duplicate_density_500	0.000295727	9.07725e-05		149
Pseudogene_density_32000	0.00225413	7.21533e-30		116
Pseudogene_density_16000	0.00179144	4.01231e-23		124
Pseudogene_density	0.00173066	0		125
Pseudogene_density_8000	0.00127302	2.20164e-11		128
Pseudogene_density_4000	0.000886574	5.82761e-07		133
Pseudogene_density_2000	0.000660393	0.00116134		135
Pseudogene_density_1000	0.000546658	7.77153e-08		138
Pseudogene_density_500	0.000413594	0.0447099		143
SSR_density_32000	0.00583355	3.61292e-06		55
SSR_density_16000	0.00497076	1.25914e-53		65
SSR_density	0.00384922	0		80
SSR_density_8000	0.00319878	5.07186e-63		97
SSR_density_4000	0.00215484	2.33906e-39		118
SSR_density_2000	0.00179272	2.19569e-34		123
SSR_density_1000	0.00143245	9.69572e-29		126
SSR_density_500	0.00105964	9.33957e-23		130
SSR_TA	0.000197433	0	1	152
SSR_AT	0.000168577	0	1	153
SSR_TATG	8.16352e-05	2.21862e-24	0.75	158
SSR_ATA	6.53222e-05	1.76493e-82	1	160
SSR_TAT	5.30805e-05	1.33939e-69	1	161
SSR_TTA	5.0827e-05	6.31435e-87	1	162
SSR_GTGTCGGTTCGTGACACCCGATCCCCTAAATCTAC	5.02041e-05	2.25571e-31	0.457143	163
SSR_AAT	4.42615e-05	2.67311e-86	1	164
SSR_GGATCGGGTGTCACGTTCCGACACCAGGATAGAATAT	4.13454e-05	3.25481e-09	0.486486	165
SSR_TTAGGGGATCGGGTGTCACGAACCGACACGTAGAT	3.45523e-05	2.5125e-29	0.457143	166
SSR_ATT	3.42365e-05	1.07846e-76	1	167
SSR_GTGTCGGTTCGTGACACCCGATCCCCTAATTCTAC	2.94042e-05	1.00352e-35	0.457143	168
SSR_AC	2.90865e-05	1.0885e-69	0.5	169
SSR_TC	2.88885e-05	3.72091e-45	0.5	170
SSR_ATTAGGGGATCGGGTGTCACGAACCGACACGTAGA	2.38746e-05	1.73234e-56	0.457143	171
SSR_CGAATTATACAATTG	2.32501e-05	1.23708e-19	0.733333	172
SSR_ATGAAAAGTTGTGACTTTT	2.21865e-05	5.59176e-12	0.736842	173
SSR_TATC	2.21259e-05	1.16398e-09	0.75	174
SSR_TAA	2.15864e-05	1.88282e-55	1	175
SSR_GACGGACCGTCACAGGTGT	1.92566e-05	3.49978e-06	0.368421	176
SSR_GGATCGGAGTGTCACGTTCCGACACATGTAGG	1.70149e-05	0.00137441	0.4375	177
SSR_CGTGACACCCGATCCCCTAATTCTACGTGTCGGTT	1.66375e-05	1.92043e-21	0.457143	178
SSR_GA	1.6278e-05	5.51966e-20	0.5	179
SSR_GGGTTTA	1.56601e-05	0.00026304	0.571429	180
SSR_TGATTTTTGGAGATTAATACAAG	1.5147e-05	0.000241612	0.73913	181
SSR_TTC	1.213e-05	1.18101e-15	0.666667	182
SSR_TAGGCCAGCGAATTATACAATT	1.19784e-05	1.0759e-21	0.636364	183
SSR_AAGGAGTACTAATCCTAATAGGACTAGGATT	1.18726e-05	6.01221e-17	0.645161	184
SSR_AAC	1.0347e-05	5.14135e-16	0.666667	185
SSR_TATA	8.96354e-06	3.19219e-27	1	186
SSR_TG	8.17397e-06	1.87432e-94	0.5	187
SSR_ATTTCGAGGGACGTATCGCGCGCCGCGATGGATACTAT	7.98678e-06	6.10128e-07	0.447368	188
SSR_GGCAGGACGGACCGTCACA	7.77654e-06	2.85595e-11	0.315789	189
SSR_AG	7.10219e-06	1.52254e-56	0.5	190
SSR_CTT	6.67153e-06	4.54027e-13	0.666667	191
SSR_ATATTCTATCCTGGTACCGGAACGTGGCACCCGATCC	5.58571e-06	0.000766219	0.459459	192
SSR_AAAAGTCACAACTTTTCAT	4.47163e-06	8.25691e-12	0.736842	193
SSR_TCCTCAGCAATCTGGACACCCTCAGTGATG	4.34561e-06	0.0136188	0.466667	194
SSR_ATAT	4.25953e-06	7.90688e-33	1	195
SSR_GTGTCGGAACGTGACACTCCGATCCTCATATACTATCCTG	4.07868e-06	3.59866e-05	0.5	196
SSR_TGTAACCTA	4.0232e-06	6.0628e-09	0.666667	197
SSR_CTGTGACGGTCCGTCACGC	3.40541e-06	4.7181e-05	0.315789	198
SSR_TTAGGG	2.91271e-06	3.40137e-10	0.5	199
SSR_GGATCGGGTGCCACGTTCCGACACCAGGATAGAATAT	2.7314e-06	6.55609e-09	0.459459	200
SSR_AATACTATATTATTT	2.26066e-06	1.76391e-15	0.933333	201
SSR_TTTCATCATTTCATTGTTCA	2.1388e-06	3.72206e-19	0.75	202
SSR_CT	2.12166e-06	4.52422e-27	0.5	203
SSR_TTACCATGTATCAT	1.8998e-06	6.16667e-10	0.714286	204
SSR_AATCTCATTACTTTAGTTCATCAAGCCTTCTTTTATACCAAGGCATCATC	1.89947e-06	1.40767e-06	0.66	205
SSR_AACCCT	1.89595e-06	4.08418e-06	0.5	206
SSR_AATTGTATAATTCGCTGGCCTA	1.69979e-06	1.60678e-19	0.636364	207
SSR_GGATCGGGTGCCACGTTCCGGTACCAGGATAGAATAT	1.6058e-06	1.05219e-07	0.459459	208
SSR_CGTGACACCCGATCCCCTAAATCTACGTGTCGGTT	1.1553e-06	9.71923e-10	0.457143	209
SSR_TGTGTCGGAACGTGACACTCCGATCCCCTAATACTA	9.65555e-07	1.0245e-07	0.5	210
SSR_ATAGTATTAAATAAT	8.88527e-07	4.1629e-23	0.933333	211
SSR_TTG	7.51063e-07	1.44088e-16	0.666667	212
SSR_GTGTCGGAACGTGACACTCCGATCCATATACTATCCTG	6.60494e-07	0.00128222	0.5	213
SSR_GACGGTCCGTCGTGCCCAT	5.96364e-07	1.19523e-06	0.315789	214
SSR_GT	5.1466e-07	8.69594e-18	0.5	215
SSR_CTGTGACGGTCCGTCACAC	4.85327e-07	1.05428e-06	0.368421	216
SSR_GGATCGGGTGTCACGTTCCGACACCAGGATAGTATAT	3.89322e-07	5.65003e-09	0.486486	217
SSR_CA	3.81342e-07	9.25637e-28	0.5	218
SSR_GAA	3.24339e-07	1.29055e-14	0.666667	219
SSR_AAAAGTCACAACTTTCAT	2.96059e-07	4.71701e-09	0.722222	220
SSR_AAAAAAACTTATTTTAAGCCA	2.43755e-07	3.10738e-09	0.809524	221
SSR_TGATGATGCCTTGGTATAAAAGAAGGCTTGATGAACTAAAGTAATGAGAT	2.21562e-07	1.23614e-15	0.66	222
SSR_TAATCCTAGTCCTATTAGGATTAGTACTCCT	2.21237e-07	5.64185e-19	0.645161	223
SSR_GTGTCGGAACGTGACACCCGATCCATATTCTATCCTG	2.14482e-07	4.15499e-06	0.486486	224
SSR_ATTTTAGGTTTTCCTATTTATTCTCT	1.4776e-07	1.12326e-16	0.769231	225
SSR_GCAATTGTATAATTC	1.1237e-07	8.56564e-21	0.733333	226
SSR_AGAATTAGGGGATCGGGTGTCACGAACCGACACGT	1.94539e-08	0.0014513	0.457143	227
SSR_AAAT	0	1.23069e-08	1	228
SSR_AAG	0	6.95424e-20	0.666667	229
SSR_ACTTTTCAAGTTCCAA	0	1.86629e-08	0.6875	230
SSR_AGA	0	8.08218e-09	0.666667	231
SSR_AGAGAATAAATAGGAAAACCTAAAAT	0	1.04233e-13	0.769231	232
SSR_ATAC	0	1.3971e-23	0.75	233
SSR_ATAG	0	9.49445e-17	0.75	234
SSR_ATATTCTATCCTGGTACCGGAACGTGACACCCGATCC	0	0.000132622	0.486486	235
SSR_ATGAAAAGTTGCGACTTTT	0	1.08687e-08	0.684211	236
SSR_ATGATGAAATGAACAATGAA	0	1.70693e-16	0.75	237
SSR_CACGACGGACCGTCATGGG	0	4.29091e-08	0.315789	238
SSR_CGTGACACCCGATCCCCTAATACTACGTGTCGGTT	0	6.5293e-15	0.457143	239
SSR_CTCAACAACAACACTTCAACAAATTACATATC	0	2.04697e-09	0.6875	240
SSR_CTTTTATGAAAAGTTGTGA	0	2.89329e-10	0.736842	241
SSR_GGATCGGAGTGTCACGTTCCGACACCAGGATAGTATATGA	0	1.05428e-06	0.5	242
SSR_GGATCGGGTGCCACGTTCCGGTACCAGGATAGTATAT	0	0.00338621	0.459459	243
SSR_GGATCGGGTGTCACGAACCGACACATAGTATTAGG	0	2.962e-08	0.485714	244
SSR_GGATCGGGTGTCACGAACCGACACGTAGTATTAGG	0	3.87644e-11	0.457143	245
SSR_GTGTCGGAACGTGACACCCGATCCATATACTATCCTG	0	4.29091e-08	0.486486	246
SSR_GTTACATAG	0	2.04697e-09	0.666667	247
SSR_TACTATCCTGGTGCCGGAACGTGACACCCGATCCATTAA	0	0.00237504	0.487179	248
SSR_TACTATCCTGGTGTCGGAACGTGACACCCGATCCATTAA	0	6.66545e-05	0.512821	249
SSR_TATAT	0	1.32874e-07	1	250
SSR_TCT	0	4.84954e-15	0.666667	251
SSR_TTATAATTATAAA	0	8.75505e-08	1	252
SSR_TTCATCCACCTATTGGCTCCAAAATACCCTT	0	4.29091e-08	0.580645	253
SSR_TTGAAAAGTTGAGAAC	0	2.97675e-14	0.6875	254
SSR_TTGTTGTTGAGGATATGTAATTTGTTGAAGTG	0	5.76853e-08	0.6875	255
SSR_TTTCATAAAAGTCACAACT	0	3.64864e-13	0.736842	256
tandem_duplicate_density	8.81869e-05	9.84379e-222		157
tandem_duplicate_density_1000	8.85692e-05	0.220022		156
tandem_duplicate_density_16000	0.000278752	0.0647995		150
tandem_duplicate_density_2000	0.000107154	0.0520767		155
tandem_duplicate_density_32000	0.000436031	0.00291126		141
tandem_duplicate_density_4000	0.00014903	0.0417477		154
tandem_duplicate_density_500	7.41663e-05	0.911096		159
tandem_duplicate_density_8000	0.000221712	0.513214		151
TE_density	0.00536456	5.9555e-29		63
TE_density_1000	0.00307091	8.44115e-60		103
TE_density_16000	0.00656374	1.92834e-30		49
TE_density_2000	0.00325211	1.71098e-48		96
TE_density_32000	0.00752832	8.98172e-36		44
TE_density_4000	0.00404315	4.73752e-41		76
TE_density_500	0.0029338	1.0234e-66		104
TE_density_8000	0.0069264	3.67633e-15		46

## Sheet: Table S3
Table S3. Correlation among densities of HC/LC/BG regions and genomic features
Spearman's rank correlation coefficient among densities of genomic features
	gene	tandemly duplicated genes	non-tandem genes	transposable elements	high coverage region	low coverage region	background	pseudogene	GC_content	SSR
gene		4.858e-227	<2.2e-16	1.52095e-150	1.58568e-09	9.09499e-29	3.54235e-23	1.77143e-50	3.93492e-209	2.42428e-24
tandemly duplicated genes	0.690803		4.31261e-174	1.31482e-160	5.42412e-10	2.1903e-11	1.93205e-06	3.28305e-53	1.26873e-208	1.22779e-13
non-tandem genes	0.927116	0.625291		1.34141e-147	7.04281e-09	3.26879e-28	4.49959e-22	6.54687e-65	2.30655e-188	1.0303e-18
transposable elements	-0.590101	-0.605683	-0.585374		4.09685e-10	0.00024891	1.39518e-13	1.86165e-176	1.39177e-285	3.13773e-05
high coverage region	0.150239	0.154443	0.144193	-0.155524		0.0061033	7.43109e-14	0.0209336	0.000512023	0.000102235
low coverage region	-0.273289	-0.166385	-0.27058	-0.091521	0.0685703		<2.2e-16	7.61621e-09	5.29842e-06	0.461297
background	0.244476	0.118756	0.238324	0.183604	-0.185634	-0.878834		0.143869	-0.115012	-0.0184422
pseudogene	-0.36135	-0.370639	-0.407323	0.628591	-0.0577626	-0.0524972	0.143869		5.89497e-70	0.538385
GC_content	-0.676518	-0.675915	-0.650653	0.753241	-0.0878946	0.141987	-0.115012	0.426565		8.46474e-07
SSR	0.250786	0.184018	0.21843	-0.103945	0.0970379	-0.00170051	-0.0184422	-0.0154022	-0.124332

## Sheet: Table S4
Table S4. Importance values of features in Model 35
Genomic sequence features	Importance value	Importance Rank
GC_content_1000	0.00657	52
GC_content_16000	0.00477934	78
GC_content_2000	0.00542354	64
GC_content_32000	0.0048948	76
GC_content_4000	0.00520383	69
GC_content_500	0.00670897	49
GC_content_8000	0.0051838	71
Gene_density	0.000392288	144
Gene_density_1000	0.000350661	146
Gene_density_16000	0.00108439	131
Gene_density_2000	0.000472064	140
Gene_density_32000	0.00138858	127
Gene_density_4000	0.000557529	137
Gene_density_500	0.00033262	148
Gene_density_8000	0.000805667	134
GO:0000166	1.08362e-05	201
GO:0003676	1.2463e-06	284
GO:0003677	1.23802e-05	195
GO:0003700	2.64222e-06	274
GO:0003723	5.25378e-06	243
GO:0003824	3.42664e-05	168
GO:0004672	5.7599e-06	236
GO:0004674	1.05975e-06	289
GO:0004842	1.74441e-07	322
GO:0005515	9.60403e-06	211
GO:0005524	7.20611e-06	227
GO:0005576	5.47822e-06	240
GO:0005618	1.55597e-05	182
GO:0005622	3.70325e-06	260
GO:0005634	8.82236e-06	215
GO:0005654	0	356
GO:0005730	1.20232e-05	196
GO:0005737	1.28329e-05	190
GO:0005739	1.26582e-05	193
GO:0005773	8.50274e-06	219
GO:0005774	5.64737e-06	238
GO:0005777	6.50367e-07	300
GO:0005783	6.43599e-06	232
GO:0005794	7.15927e-06	228
GO:0005829	1.11974e-05	200
GO:0005886	1.37986e-05	188
GO:0005975	2.44742e-06	278
GO:0006351	1.62297e-06	281
GO:0006355	5.19424e-06	244
GO:0006468	5.16816e-06	245
GO:0006810	5.65491e-06	237
GO:0006950	5.15907e-06	246
GO:0006952	1.1358e-05	199
GO:0006979	4.23061e-06	255
GO:0007165	7.64099e-06	226
GO:0007275	3.06906e-06	266
GO:0008152	1.89722e-05	179
GO:0008233	1.47658e-07	326
GO:0008270	8.61361e-06	217
GO:0009409	8.20791e-06	222
GO:0009414	8.34235e-06	221
GO:0009416	4.31395e-07	310
GO:0009505	8.54163e-06	218
GO:0009506	4.23116e-06	254
GO:0009507	1.02457e-05	204
GO:0009535	0	352
GO:0009536	3.45882e-06	262
GO:0009555	5.25404e-06	242
GO:0009570	5.08519e-06	248
GO:0009611	8.72342e-06	216
GO:0009651	9.37372e-06	213
GO:0009658	5.91706e-07	303
GO:0009733	9.85116e-06	209
GO:0009737	3.93022e-06	257
GO:0009739	2.54314e-06	277
GO:0009751	2.60025e-07	316
GO:0009753	2.24012e-06	279
GO:0009793	4.18032e-07	312
GO:0009908	4.82744e-06	251
GO:0009941	5.33124e-06	241
GO:0010200	8.56042e-07	294
GO:0016020	1.49689e-05	184
GO:0016021	6.33539e-06	233
GO:0016023	1.15909e-05	198
GO:0016301	2.83503e-06	270
GO:0016310	1.04679e-06	290
GO:0016491	6.91317e-06	229
GO:0016740	7.9446e-06	224
GO:0016757	3.28614e-06	264
GO:0016772	5.95422e-06	235
GO:0016787	1.26649e-05	192
GO:0042742	4.36904e-06	253
GO:0042802	0	354
GO:0042803	2.93219e-06	268
GO:0043229	8.3971e-07	295
GO:0043231	2.83185e-06	271
GO:0043565	5.85466e-07	304
GO:0044237	6.91239e-06	230
GO:0044238	3.26613e-06	265
GO:0045892	4.15428e-06	256
GO:0045893	1.07377e-05	203
GO:0046686	5.12705e-06	247
GO:0046872	1.35598e-05	189
GO:0048046	2.9804e-06	267
GO:0048513	8.98328e-06	214
GO:0050832	8.38743e-06	220
GO:0050896	6.02502e-06	234
GO:0055085	2.80923e-06	272
GO:0055114	1.00714e-05	206
GO:0080167	1.07741e-05	202
Kmer_ATGAAA	0.0329716	1
Kmer_TCAATT	0.0274724	2
Kmer_TTTCAT	0.0267044	3
Kmer_TTTGAT	0.0258306	4
Kmer_TGAAAT	0.0254695	5
Kmer_AAGAAT	0.024609	6
Kmer_AATGAA	0.0228307	7
Kmer_TAATGT	0.0212386	8
Kmer_TTACAA	0.0193023	9
Kmer_TTCTTA	0.0191386	10
Kmer_TATGAA	0.0175647	11
Kmer_TTTTCA	0.0164141	12
Kmer_CAAAAT	0.015464	13
Kmer_TGTTC	0.0148942	14
Kmer_ATACTT	0.0145841	15
Kmer_TTGTAA	0.0145498	16
Kmer_TAAGAA	0.0144768	17
Kmer_AATTCA	0.0144734	18
Kmer_TATTTC	0.0141128	19
Kmer_ATTTCA	0.013508	20
Kmer_TTGTTC	0.0133222	21
Kmer_TGTAA	0.0130897	22
Kmer_AACATT	0.0119093	23
Kmer_CATTAT	0.0114188	24
Kmer_TTATTC	0.0112983	25
Kmer_AATTGA	0.0111712	26
Kmer_TCAAAA	0.0109961	27
Kmer_TAAAGT	0.0108565	28
Kmer_ATTTTG	0.0106648	29
Kmer_ATAATG	0.0106106	30
Kmer_ACTTTA	0.0104635	31
Kmer_TTCATA	0.0102431	32
Kmer_TTCAAT	0.010084	33
Kmer_TTCATG	0.00968932	34
Kmer_TCTTAA	0.00944131	35
Kmer_AAGTAT	0.0093809	36
Kmer_GCATT	0.00930913	37
Kmer_ATTCAT	0.0089841	38
Kmer_ATCAAA	0.00861487	39
Kmer_CATGAA	0.00840272	40
Kmer_CAAATT	0.00774742	41
Kmer_AATGC	0.00763451	42
Kmer_GAACA	0.00748573	43
Kmer_CATGT	0.00743191	44
Kmer_TTACA	0.0073111	45
Kmer_GTAATT	0.00676283	48
Kmer_ATTGTT	0.0066828	50
Kmer_TTGTAT	0.00660897	51
Kmer_TAAGC	0.00632555	53
Kmer_GTAAAT	0.00629074	54
Kmer_TTATCT	0.00585838	55
Kmer_AATTTG	0.00578406	57
Kmer_ACATTA	0.0057649	58
Kmer_TACAAT	0.00561964	59
Kmer_CTAAAA	0.00555854	60
Kmer_TTTCTA	0.00553365	61
Kmer_TGAATT	0.00546998	62
Kmer_TTTGAA	0.00539566	65
Kmer_AAGATA	0.00530493	66
Kmer_TATTGT	0.00523853	67
Kmer_GC	0.00523316	68
Kmer_CTTTTC	0.00520098	70
Kmer_CATTAA	0.00498845	73
Kmer_TTAAGA	0.00498704	74
Kmer_AATGTT	0.00480681	77
Kmer_ATCATT	0.00476276	79
Kmer_AATCAT	0.00468689	80
Kmer_ATGAAT	0.00447731	81
Kmer_GAAAAG	0.00446939	82
Kmer_ATTTGA	0.00430607	83
Kmer_CAATTA	0.00415498	85
Kmer_AACAAA	0.004063	86
Kmer_AAACAA	0.00404708	87
Kmer_GAAATA	0.00397881	88
Kmer_TTTCAA	0.00397878	89
Kmer_TATTCT	0.00393671	90
Kmer_TTTTAG	0.0037578	91
Kmer_AACAAT	0.0036233	92
Kmer_GCTTA	0.00362116	93
Kmer_TCTTTT	0.00358928	94
Kmer_CAATAA	0.00358706	95
Kmer_AACTAA	0.00358566	96
Kmer_TTGATT	0.00344535	97
Kmer_TAGAAA	0.00330613	99
Kmer_TTGTTT	0.00318491	101
Kmer_TTAGAT	0.00313581	103
Kmer_ACATAA	0.00306132	105
Kmer_GATTTT	0.00305218	106
Kmer_GTTTAA	0.00280428	108
Kmer_ATTATG	0.00279583	109
Kmer_GAATTT	0.00278103	110
Kmer_GAATAA	0.00271303	111
Kmer_TACTTT	0.00264362	112
Kmer_TGATAT	0.00260798	113
Kmer_ATGATT	0.00243871	114
Kmer_CATAAT	0.00239137	115
Kmer_TTTGTA	0.00225083	118
Kmer_ATGTTT	0.002207	119
Kmer_TACATT	0.00215241	120
Kmer_AAGATT	0.00214853	121
Kmer_ATACAA	0.00199762	122
non-tandem_density	0.000373398	145
non-tandem_density_1000	0.000337847	147
non-tandem_density_16000	0.000943221	133
non-tandem_density_2000	0.000428017	143
non-tandem_density_32000	0.00127946	128
non-tandem_density_4000	0.000502707	139
non-tandem_density_500	0.00026806	150
non-tandem_density_8000	0.000676377	135
PF00069.22	1.25633e-06	283
PF00098.20	2.15065e-07	318
PF00319.15	0	353
PF00646.30	1.38326e-05	187
PF00931.19	1.25166e-05	194
PF02362.18	2.00534e-05	177
PF04434.14	7.68361e-07	298
PF13041.3	4.84324e-07	309
PF13855.3	0	355
PF13966.3	1.1653e-05	197
Pseudogene_density	0.00168402	125
Pseudogene_density_1000	0.000543324	138
Pseudogene_density_16000	0.00185212	123
Pseudogene_density_2000	0.00067238	136
Pseudogene_density_32000	0.00231357	116
Pseudogene_density_4000	0.000945069	132
Pseudogene_density_500	0.000429062	142
Pseudogene_density_8000	0.0012619	129
SSR_AAAAAAACTTATTTTAAGCCA	0	342
SSR_AAAAGTCACAACTTTCAT	0	343
SSR_AAAAGTCACAACTTTTCAT	3.71516e-06	259
SSR_AAAT	0	348
SSR_AAC	4.93696e-06	249
SSR_AACCCT	1.16298e-06	286
SSR_AAG	1.73991e-07	323
SSR_AAGGAGTACTAATCCTAATAGGACTAGGATT	1.27746e-05	191
SSR_AAT	5.16652e-05	163
SSR_AATACTATATTATTT	2.88854e-06	269
SSR_AATCTCATTACTTTAGTTCATCAAGCCTTCTTTTATACCAAGGCATCATC	4.49134e-06	252
SSR_AATTGTATAATTCGCTGGCCTA	2.58073e-06	276
SSR_AC	2.37184e-05	170
SSR_ACTTTTCAAGTTCCAA	3.23728e-07	313
SSR_AG	6.6804e-06	231
SSR_AGA	2.60372e-07	315
SSR_AGAATTAGGGGATCGGGTGTCACGAACCGACACGT	1.81822e-07	321
SSR_AGAGAATAAATAGGAAAACCTAAAAT	0	333
SSR_AT	0.000179132	153
SSR_ATA	6.24784e-05	160
SSR_ATAC	0	334
SSR_ATAG	0	335
SSR_ATAGTATTAAATAAT	8.64527e-07	293
SSR_ATAT	3.68493e-06	261
SSR_ATATTCTATCCTGGTACCGGAACGTGACACCCGATCC	5.07368e-07	308
SSR_ATATTCTATCCTGGTACCGGAACGTGGCACCCGATCC	5.58068e-06	239
SSR_ATGAAAAGTTGCGACTTTT	0	340
SSR_ATGAAAAGTTGTGACTTTT	1.47658e-05	186
SSR_ATGATGAAATGAACAATGAA	0	332
SSR_ATT	4.33511e-05	164
SSR_ATTAGGGGATCGGGTGTCACGAACCGACACGTAGA	2.36255e-05	172
SSR_ATTTCGAGGGACGTATCGCGCGCCGCGATGGATACTAT	9.96144e-06	208
SSR_ATTTTAGGTTTTCCTATTTATTCTCT	6.18282e-07	301
SSR_CA	0	331
SSR_CACGACGGACCGTCATGGG	1.47687e-07	325
SSR_CGAATTATACAATTG	2.19184e-05	175
SSR_CGTGACACCCGATCCCCTAAATCTACGTGTCGGTT	5.60994e-07	305
SSR_CGTGACACCCGATCCCCTAATACTACGTGTCGGTT	2.32809e-07	317
SSR_CGTGACACCCGATCCCCTAATTCTACGTGTCGGTT	1.00596e-05	207
SSR_CT	2.65001e-06	273
SSR_CTCAACAACAACACTTCAACAAATTACATATC	5.21028e-07	307
SSR_CTGTGACGGTCCGTCACAC	1.20439e-06	285
SSR_CTGTGACGGTCCGTCACGC	4.85827e-06	250
SSR_CTT	9.73277e-06	210
SSR_CTTTTATGAAAAGTTGTGA	0	351
SSR_density	0.00344056	98
SSR_density_1000	0.00139635	126
SSR_density_16000	0.00493951	75
SSR_density_2000	0.00180732	124
SSR_density_32000	0.0054674	63
SSR_density_4000	0.00227326	117
SSR_density_500	0.00112521	130
SSR_density_8000	0.00316825	102
SSR_GA	1.49228e-05	185
SSR_GAA	1.04258e-06	291
SSR_GACGGACCGTCACAGGTGT	2.91208e-05	169
SSR_GACGGTCCGTCGTGCCCAT	0	344
SSR_GCAATTGTATAATTC	1.07551e-07	327
SSR_GGATCGGAGTGTCACGTTCCGACACATGTAGG	2.12996e-05	176
SSR_GGATCGGAGTGTCACGTTCCGACACCAGGATAGTATATGA	0	350
SSR_GGATCGGGTGCCACGTTCCGACACCAGGATAGAATAT	8.13118e-07	296
SSR_GGATCGGGTGCCACGTTCCGGTACCAGGATAGAATAT	1.11133e-06	288
SSR_GGATCGGGTGCCACGTTCCGGTACCAGGATAGTATAT	0	346
SSR_GGATCGGGTGTCACGAACCGACACATAGTATTAGG	1.8311e-08	330
SSR_GGATCGGGTGTCACGAACCGACACGTAGTATTAGG	0	336
SSR_GGATCGGGTGTCACGTTCCGACACCAGGATAGAATAT	4.23321e-05	165
SSR_GGATCGGGTGTCACGTTCCGACACCAGGATAGTATAT	5.53274e-07	306
SSR_GGCAGGACGGACCGTCACA	8.03999e-06	223
SSR_GGGTTTA	1.90522e-05	178
SSR_GT	6.03243e-07	302
SSR_GTGTCGGAACGTGACACCCGATCCATATACTATCCTG	0	339
SSR_GTGTCGGAACGTGACACCCGATCCATATTCTATCCTG	0	347
SSR_GTGTCGGAACGTGACACTCCGATCCATATACTATCCTG	7.10185e-07	299
SSR_GTGTCGGAACGTGACACTCCGATCCTCATATACTATCCTG	2.62402e-06	275
SSR_GTGTCGGTTCGTGACACCCGATCCCCTAAATCTAC	3.57068e-05	167
SSR_GTGTCGGTTCGTGACACCCGATCCCCTAATTCTAC	2.26932e-05	173
SSR_GTTACATAG	0	337
SSR_TA	0.000179339	152
SSR_TAA	1.65427e-05	180
SSR_TAATCCTAGTCCTATTAGGATTAGTACTCCT	2.10213e-07	319
SSR_TACTATCCTGGTGCCGGAACGTGACACCCGATCCATTAA	0	345
SSR_TACTATCCTGGTGTCGGAACGTGACACCCGATCCATTAA	3.00365e-07	314
SSR_TAGGCCAGCGAATTATACAATT	1.01365e-05	205
SSR_TAT	5.65048e-05	161
SSR_TATA	3.79888e-06	258
SSR_TATAT	0	341
SSR_TATC	2.23319e-05	174
SSR_TATG	7.63627e-05	158
SSR_TC	2.36502e-05	171
SSR_TCCTCAGCAATCTGGACACCCTCAGTGATG	7.69966e-06	225
SSR_TCT	4.18149e-07	311
SSR_TG	1.5359e-05	183
SSR_TGATGATGCCTTGGTATAAAAGAAGGCTTGATGAACTAAAGTAATGAGAT	1.52638e-07	324
SSR_TGATTTTTGGAGATTAATACAAG	1.62909e-05	181
SSR_TGTAACCTA	3.3683e-06	263
SSR_TGTGTCGGAACGTGACACTCCGATCCCCTAATACTA	1.88845e-06	280
SSR_TTA	5.38011e-05	162
SSR_TTACCATGTATCAT	8.90311e-07	292
SSR_TTAGGG	1.52839e-06	282
SSR_TTAGGGGATCGGGTGTCACGAACCGACACGTAGAT	3.81632e-05	166
SSR_TTATAATTATAAA	1.07514e-07	328
SSR_TTC	9.5387e-06	212
SSR_TTCATCCACCTATTGGCTCCAAAATACCCTT	1.07144e-07	329
SSR_TTG	7.8962e-07	297
SSR_TTGAAAAGTTGAGAAC	2.08871e-07	320
SSR_TTGTTGTTGAGGATATGTAATTTGTTGAAGTG	0	349
SSR_TTTCATAAAAGTCACAACT	0	338
SSR_TTTCATCATTTCATTGTTCA	1.12649e-06	287
tandem_density	9.22617e-05	156
tandem_density_1000	8.91028e-05	157
tandem_density_16000	0.00031174	149
tandem_density_2000	0.000106526	155
tandem_density_32000	0.000443543	141
tandem_density_4000	0.000140546	154
tandem_density_500	6.58732e-05	159
tandem_density_8000	0.000259224	151
TE_density	0.00502329	72
TE_density_1000	0.00306987	104
TE_density_16000	0.0058277	56
TE_density_2000	0.00325405	100
TE_density_32000	0.0068312	47
TE_density_4000	0.0041876	84
TE_density_500	0.00290496	107
TE_density_8000	0.00689555	46

## Sheet: Table S5
Table S5. Importance values of features in Model 34B
Genomic sequence features	Importance value	Importance Rank
GC_content	0.00674697	23
GC_content_1000	0.00850414	15
GC_content_16000	0.00314408	75
GC_content_2000	0.00727868	21
GC_content_32000	0.00334075	64
GC_content_4000	0.0047441	36
GC_content_500	0.00920573	14
GC_content_8000	0.00364883	55
Gene_density	0.000831181	141
Gene_density_1000	0.00088476	139
Gene_density_16000	0.00169339	129
Gene_density_2000	0.000882024	140
Gene_density_32000	0.00152544	131
Gene_density_4000	0.00090609	138
Gene_density_500	0.000548436	145
Gene_density_8000	0.00119287	133
Kmer_GTAATT	0.0240566	5
Kmer_GAAAAG	0.0162874	8
Kmer_TAAGAA	0.00945989	11
Kmer_GTAAAT	0.00940921	12
Kmer_CTTTTC	0.00923935	13
Kmer_AACTAA	0.00815819	18
Kmer_CATGT	0.00795033	19
Kmer_TTATCT	0.00757296	20
Kmer_CTAAAA	0.00698861	22
Kmer_TTGTTC	0.00670119	24
Kmer_TTAGAT	0.00661638	25
Kmer_TTCTTA	0.00638495	26
Kmer_AATCAT	0.00572677	27
Kmer_GTTTAA	0.005342	28
Kmer_AATGAA	0.00528021	29
Kmer_GCTTA	0.00526375	30
Kmer_GAAATA	0.00521237	31
Kmer_CATTAA	0.00515054	32
Kmer_AAGTAT	0.00512889	33
Kmer_TTAAGA	0.00499334	34
Kmer_CAAATT	0.00489132	35
Kmer_TGTTC	0.00458015	39
Kmer_TAGAAA	0.00428814	40
Kmer_ACTTTA	0.00424417	41
Kmer_ATGATT	0.00417616	42
Kmer_AAGAAT	0.00417342	43
Kmer_AAACAA	0.00416822	44
Kmer_TTTTCA	0.00414435	45
Kmer_TTTCTA	0.00405973	47
Kmer_AAGATA	0.00393445	48
Kmer_ATGTTT	0.00387283	49
Kmer_TTGTTT	0.00384772	50
Kmer_TTCATG	0.003819	51
Kmer_TATTCT	0.00380202	52
Kmer_CATAAT	0.00373858	53
Kmer_GAATAA	0.0036861	54
Kmer_TAAAGT	0.00363802	56
Kmer_TCTTAA	0.00361077	57
Kmer_TCTTTT	0.00359621	58
Kmer_ATTATG	0.00354514	59
Kmer_GCATT	0.00347628	60
Kmer_TCAATT	0.00340771	61
Kmer_TAATGT	0.00337483	63
Kmer_GATTTT	0.00331805	65
Kmer_GAACA	0.00331502	66
Kmer_ATAATG	0.00331116	67
Kmer_AATGC	0.00328902	69
Kmer_AACATT	0.00328732	70
Kmer_CATTAT	0.00328039	71
Kmer_TTACA	0.00325491	72
Kmer_CATGAA	0.00322087	74
Kmer_TAAGC	0.00310316	76
Kmer_TGATAT	0.00308317	77
Kmer_TTCAAT	0.00307272	78
Kmer_TGTAA	0.00307186	79
Kmer_ATGAAA	0.00305679	80
Kmer_TATTTC	0.00303926	81
Kmer_TTTCAA	0.00303812	82
Kmer_ATCATT	0.00294601	83
Kmer_TTGATT	0.00292438	84
Kmer_ATGAAT	0.00291807	85
Kmer_GAATTT	0.00290836	86
Kmer_TTTTAG	0.00290029	87
Kmer_ACATAA	0.00289472	88
Kmer_TACAAT	0.00286872	89
Kmer_TGAAAT	0.00284076	90
Kmer_AATGTT	0.00277133	91
Kmer_ATTCAT	0.00271447	92
Kmer_ATACTT	0.0027014	93
Kmer_TTACAA	0.0026226	94
Kmer_AATTGA	0.00257194	95
Kmer_TTTGAA	0.00256505	96
Kmer_TTTCAT	0.00255135	97
Kmer_TGAATT	0.00253806	98
Kmer_ATTTGA	0.00253275	99
Kmer_ACATTA	0.00247392	100
Kmer_TTTGAT	0.00246411	101
Kmer_TTGTAA	0.00244958	102
Kmer_AACAAA	0.00241423	104
Kmer_CAATTA	0.00241413	105
Kmer_AAGATT	0.00240022	106
Kmer_AACAAT	0.00239809	107
Kmer_CAAAAT	0.00238305	108
Kmer_CAATAA	0.00236955	109
Kmer_AATTCA	0.00232225	110
Kmer_TTATTC	0.00230417	111
Kmer_TATGAA	0.00230093	112
Kmer_ATACAA	0.00227932	115
Kmer_TTCATA	0.00227391	116
Kmer_ATTTTG	0.00224093	117
Kmer_ATTTCA	0.00220134	119
Kmer_TTGTAT	0.00217958	120
Kmer_AATTTG	0.00215341	121
Kmer_TCAAAA	0.00210919	122
Kmer_TTTGTA	0.00209628	123
Kmer_ATCAAA	0.00205032	124
Kmer_TACATT	0.00204512	125
Kmer_TACTTT	0.00192441	126
Kmer_TATTGT	0.00192127	127
Kmer_ATTGTT	0.00182971	128
non-tandem_density	0.000501212	146
non-tandem_density_1000	0.000390714	150
non-tandem_density_16000	0.000932256	137
non-tandem_density_2000	0.000485412	147
non-tandem_density_32000	0.00107765	134
non-tandem_density_4000	0.000591352	144
non-tandem_density_500	0.00027876	153
non-tandem_density_8000	0.000648834	143
Pseudogene_density	0.0180477	6
Pseudogene_density_1000	0.000429583	149
Pseudogene_density_16000	0.00167113	130
Pseudogene_density_2000	0.000750734	142
Pseudogene_density_32000	0.00229102	113
Pseudogene_density_4000	0.0010597	135
Pseudogene_density_500	0.000372726	151
Pseudogene_density_8000	0.00127678	132
SSR_AAAAAAACTTATTTTAAGCCA	4.99045e-06	243
SSR_AAAAGTCACAACTTTCAT	4.72565e-06	247
SSR_AAAAGTCACAACTTTTCAT	5.15856e-06	242
SSR_AAAT	5.44459e-06	238
SSR_AAC	2.15529e-05	189
SSR_AACCCT	5.941e-06	234
SSR_AAG	1.01932e-05	215
SSR_AAGGAGTACTAATCCTAATAGGACTAGGATT	6.04227e-05	175
SSR_AAT	0.000157333	160
SSR_AATACTATATTATTT	1.40599e-05	201
SSR_AATCTCATTACTTTAGTTCATCAAGCCTTCTTTTATACCAAGGCATCATC	9.83952e-06	220
SSR_AATTGTATAATTCGCTGGCCTA	1.01037e-05	217
SSR_AC	6.27079e-05	174
SSR_ACTTTTCAAGTTCCAA	6.05287e-06	232
SSR_AG	3.75286e-05	180
SSR_AGA	4.75539e-06	245
SSR_AGAATTAGGGGATCGGGTGTCACGAACCGACACGT	5.64209e-06	235
SSR_AGAGAATAAATAGGAAAACCTAAAAT	7.05357e-06	228
SSR_AT	0.00340233	62
SSR_ATA	8.01809e-05	167
SSR_ATAC	1.18918e-05	210
SSR_ATAG	1.00115e-05	219
SSR_ATAGTATTAAATAAT	3.41112e-05	181
SSR_ATAT	4.66716e-05	177
SSR_ATATTCTATCCTGGTACCGGAACGTGACACCCGATCC	1.48827e-05	195
SSR_ATATTCTATCCTGGTACCGGAACGTGGCACCCGATCC	1.21721e-05	209
SSR_ATGAAAAGTTGCGACTTTT	3.82622e-06	251
SSR_ATGAAAAGTTGTGACTTTT	2.01837e-05	191
SSR_ATGATGAAATGAACAATGAA	3.76374e-06	252
SSR_ATT	7.12058e-05	169
SSR_ATTAGGGGATCGGGTGTCACGAACCGACACGTAGA	8.43266e-05	166
SSR_ATTTCGAGGGACGTATCGCGCGCCGCGATGGATACTAT	1.64349e-05	194
SSR_ATTTTAGGTTTTCCTATTTATTCTCT	1.42287e-05	197
SSR_CA	1.39597e-05	202
SSR_CACGACGGACCGTCATGGG	4.73178e-06	246
SSR_CGAATTATACAATTG	3.08956e-05	183
SSR_CGTGACACCCGATCCCCTAAATCTACGTGTCGGTT	2.07941e-05	190
SSR_CGTGACACCCGATCCCCTAATACTACGTGTCGGTT	1.30191e-05	206
SSR_CGTGACACCCGATCCCCTAATTCTACGTGTCGGTT	2.86215e-05	184
SSR_CT	1.29469e-05	207
SSR_CTCAACAACAACACTTCAACAAATTACATATC	1.11828e-05	212
SSR_CTGTGACGGTCCGTCACAC	1.01001e-05	218
SSR_CTGTGACGGTCCGTCACGC	6.35138e-06	230
SSR_CTT	3.18365e-05	182
SSR_CTTTTATGAAAAGTTGTGA	3.39646e-06	253
SSR_density	0.0792208	3
SSR_density_1000	0.00322109	73
SSR_density_16000	0.0562889	4
SSR_density_2000	0.00241746	103
SSR_density_32000	0.200944	1
SSR_density_4000	0.00222705	118
SSR_density_500	0.0033086	68
SSR_density_8000	0.00824866	17
SSR_GA	9.20561e-05	164
SSR_GAA	5.59773e-06	236
SSR_GACGGACCGTCACAGGTGT	1.41479e-05	200
SSR_GACGGTCCGTCGTGCCCAT	8.19069e-06	225
SSR_GCAATTGTATAATTC	1.44289e-05	196
SSR_GGATCGGAGTGTCACGTTCCGACACATGTAGG	2.66836e-05	185
SSR_GGATCGGAGTGTCACGTTCCGACACCAGGATAGTATATGA	2.51027e-06	256
SSR_GGATCGGGTGCCACGTTCCGACACCAGGATAGAATAT	2.15907e-05	188
SSR_GGATCGGGTGCCACGTTCCGGTACCAGGATAGAATAT	1.23e-05	208
SSR_GGATCGGGTGCCACGTTCCGGTACCAGGATAGTATAT	1.06646e-05	213
SSR_GGATCGGGTGTCACGAACCGACACATAGTATTAGG	3.92865e-06	250
SSR_GGATCGGGTGTCACGAACCGACACGTAGTATTAGG	4.89451e-06	244
SSR_GGATCGGGTGTCACGTTCCGACACCAGGATAGAATAT	0.000106885	161
SSR_GGATCGGGTGTCACGTTCCGACACCAGGATAGTATAT	6.98587e-06	229
SSR_GGCAGGACGGACCGTCACA	8.37004e-06	224
SSR_GGGTTTA	4.27448e-05	178
SSR_GT	1.42206e-05	198
SSR_GTGTCGGAACGTGACACCCGATCCATATACTATCCTG	1.38631e-05	204
SSR_GTGTCGGAACGTGACACCCGATCCATATTCTATCCTG	5.38924e-06	239
SSR_GTGTCGGAACGTGACACTCCGATCCATATACTATCCTG	7.48927e-06	227
SSR_GTGTCGGAACGTGACACTCCGATCCTCATATACTATCCTG	1.01478e-05	216
SSR_GTGTCGGTTCGTGACACCCGATCCCCTAAATCTAC	9.39152e-05	163
SSR_GTGTCGGTTCGTGACACCCGATCCCCTAATTCTAC	6.75432e-05	170
SSR_GTTACATAG	5.18267e-06	241
SSR_TA	0.00229019	114
SSR_TAA	6.40414e-05	172
SSR_TAATCCTAGTCCTATTAGGATTAGTACTCCT	1.80446e-05	193
SSR_TACTATCCTGGTGCCGGAACGTGACACCCGATCCATTAA	5.28211e-06	240
SSR_TACTATCCTGGTGTCGGAACGTGACACCCGATCCATTAA	7.80541e-06	226
SSR_TAGGCCAGCGAATTATACAATT	2.48299e-05	186
SSR_TAT	7.42635e-05	168
SSR_TATA	1.3209e-05	205
SSR_TATAT	4.11077e-06	249
SSR_TATC	6.6596e-05	171
SSR_TATG	2.36213e-05	187
SSR_TC	4.73018e-05	176
SSR_TCCTCAGCAATCTGGACACCCTCAGTGATG	6.25239e-06	231
SSR_TCT	9.15874e-06	221
SSR_TG	6.39973e-05	173
SSR_TGATGATGCCTTGGTATAAAAGAAGGCTTGATGAACTAAAGTAATGAGAT	1.83755e-05	192
SSR_TGATTTTTGGAGATTAATACAAG	8.66678e-05	165
SSR_TGTAACCTA	5.53599e-06	237
SSR_TGTGTCGGAACGTGACACTCCGATCCCCTAATACTA	1.16056e-05	211
SSR_TTA	0.000106086	162
SSR_TTACCATGTATCAT	8.41163e-06	223
SSR_TTAGGG	1.38886e-05	203
SSR_TTAGGGGATCGGGTGTCACGAACCGACACGTAGAT	0.000168089	159
SSR_TTATAATTATAAA	1.02824e-05	214
SSR_TTC	3.90343e-05	179
SSR_TTCATCCACCTATTGGCTCCAAAATACCCTT	2.8809e-06	254
SSR_TTG	1.41702e-05	199
SSR_TTGAAAAGTTGAGAAC	6.02723e-06	233
SSR_TTGTTGTTGAGGATATGTAATTTGTTGAAGTG	2.52675e-06	255
SSR_TTTCATAAAAGTCACAACT	4.67025e-06	248
SSR_TTTCATCATTTCATTGTTCA	8.4828e-06	222
tandem_density	0.000263067	155
tandem_density_1000	0.000244319	156
tandem_density_16000	0.00045354	148
tandem_density_2000	0.000181142	158
tandem_density_32000	0.000992396	136
tandem_density_4000	0.000276517	154
tandem_density_500	0.000239135	157
tandem_density_8000	0.000318755	152
TE_density	0.00838237	16
TE_density_1000	0.00473805	37
TE_density_16000	0.0178734	7
TE_density_2000	0.00470819	38
TE_density_32000	0.0132071	9
TE_density_4000	0.0100513	10
TE_density_500	0.00407275	46
TE_density_8000	0.0824566	2

## Sheet: Table S6
Table S6. Importance values of features in Model 35B
Genomic sequence features	Importance value	Importance Rank
SSR_density_32000	0.0396472	1
TE_density_16000	0.0278064	2
TE_density_32000	0.0263608	3
SSR_density_16000	0.022096	4
TE_density_8000	0.0195164	5
GC_content_16000	0.0191974	6
SSR_density	0.0191064	7
TE_density_4000	0.0178259	8
GC_content_32000	0.0169437	9
GC_content_4000	0.0165715	10
GC_content_8000	0.0156627	11
GC_content_2000	0.0143082	12
GC_content_1000	0.0133281	13
SSR_density_8000	0.0124772	14
Kmer_GTAATT	0.0114984	15
Kmer_GAAAAG	0.0113957	16
TE_density_2000	0.011375	17
GC_content_500	0.0105739	18
TE_density	0.00998874	19
Kmer_CATGT	0.00914425	20
TE_density_1000	0.00902166	21
Kmer_GTAAAT	0.00885238	22
Kmer_TTGTTC	0.00855801	23
Kmer_GTTTAA	0.00829024	24
Kmer_TTATCT	0.00823213	25
Kmer_TTAGAT	0.00812119	26
Kmer_ACTTTA	0.00796566	27
Kmer_CTTTTC	0.00790799	28
GC_content	0.00764421	29
Kmer_TTAAGA	0.00736914	30
Pseudogene_density	0.00725398	31
Kmer_AAGTAT	0.00722383	32
Kmer_CATTAA	0.00716762	33
TE_density_500	0.00682427	34
Kmer_AACTAA	0.0067666	35
Kmer_GATTTT	0.00661689	36
Kmer_TAATGT	0.00655021	37
Kmer_CTAAAA	0.00651187	38
Kmer_GAAATA	0.00645781	39
Kmer_CATGAA	0.00635875	40
Kmer_TAAGAA	0.00620102	41
Kmer_ATTATG	0.00611525	42
Kmer_TGTTC	0.00609921	43
Kmer_AAACAA	0.00602385	44
Kmer_TTGTTT	0.00600551	45
Kmer_TTCTTA	0.00599622	46
Kmer_TCTTAA	0.0059903	47
Kmer_TTCAAT	0.00595036	48
Kmer_TTTTCA	0.00594148	49
Pseudogene_density_32000	0.00590854	50
Kmer_TCTTTT	0.00588901	51
Kmer_AATCAT	0.00583214	52
Kmer_TTGTAA	0.00579164	53
Kmer_GCTTA	0.00574251	54
Kmer_TTCATG	0.00573269	55
Kmer_ATGTTT	0.00570675	56
Kmer_ATGATT	0.00568043	57
Kmer_ACATTA	0.0056804	58
Kmer_GAATTT	0.00562535	59
Kmer_TTACAA	0.00561809	60
Kmer_GAATAA	0.00558233	61
Kmer_GCATT	0.00557135	62
Kmer_TGTAA	0.00553774	63
Kmer_TAAGC	0.00550533	64
Kmer_ATACTT	0.0055035	65
Kmer_TCAATT	0.00547813	66
Kmer_TTTCTA	0.00547471	67
Kmer_ATCATT	0.00546617	68
Kmer_CATAAT	0.00545524	69
Kmer_TGAAAT	0.00545414	70
Kmer_AATGC	0.00544529	71
Kmer_ATTTCA	0.00544289	72
Kmer_AAGATA	0.00544036	73
Kmer_TAGAAA	0.00543369	74
Kmer_ATGAAA	0.00542232	75
Kmer_TTACA	0.00540337	76
Kmer_ATAATG	0.00538609	77
Kmer_ACATAA	0.00537963	78
Kmer_TAAAGT	0.00536164	79
Kmer_CAAATT	0.00535007	80
Kmer_TTTCAT	0.00531223	81
Kmer_TGATAT	0.00531192	82
Kmer_AAGAAT	0.00528346	83
Kmer_TTCATA	0.00525943	84
Kmer_ATTTTG	0.00525573	85
Kmer_ATGAAT	0.005235	86
Kmer_AATTTG	0.00516981	87
Kmer_TTTCAA	0.00516654	88
Kmer_AACATT	0.00516638	89
Kmer_ATTCAT	0.0051248	90
Kmer_TACAAT	0.0050956	91
Kmer_TTGTAT	0.00506902	92
Kmer_AACAAA	0.00505376	93
Kmer_TATTTC	0.00503148	94
Kmer_AATGAA	0.00500497	95
Kmer_AATGTT	0.00499368	96
Kmer_TATGAA	0.00496444	97
Kmer_CATTAT	0.00494739	98
SSR_density_4000	0.00494488	99
Kmer_TTTTAG	0.00494362	100
Kmer_TTTGAA	0.00491289	101
Kmer_TATTCT	0.00489554	102
Kmer_CAAAAT	0.00487908	103
Kmer_GAACA	0.00486678	104
Kmer_TGAATT	0.00485203	105
Kmer_AATTCA	0.00481253	106
Kmer_AACAAT	0.00481082	107
Kmer_ATACAA	0.00480674	108
Kmer_TACATT	0.00479072	109
Kmer_TTATTC	0.00477831	110
Kmer_TTTGAT	0.00473954	111
Kmer_TTGATT	0.0046341	112
Kmer_CAATTA	0.00459353	113
Kmer_AAGATT	0.0045482	114
Kmer_TCAAAA	0.00454697	115
Kmer_TATTGT	0.00453191	116
Kmer_TACTTT	0.00447188	117
Kmer_TTTGTA	0.00442142	118
Kmer_AATTGA	0.00431655	119
Kmer_ATTTGA	0.00427151	120
Kmer_CAATAA	0.00426459	121
Kmer_ATCAAA	0.00423642	122
Gene_density_32000	0.00411123	123
Pseudogene_density_16000	0.00407619	124
Kmer_ATTGTT	0.00406826	125
non-tandem_density_32000	0.00349064	126
SSR_density_2000	0.00328331	127
Gene_density_16000	0.00315516	128
SSR_density_1000	0.00295909	129
Pseudogene_density_8000	0.00280996	130
SSR_density_500	0.00250538	131
Gene_density_8000	0.00245472	132
non-tandem_density_16000	0.00244119	133
Pseudogene_density_4000	0.00218908	134
non-tandem_density_8000	0.00209652	135
Gene_density_2000	0.00206543	136
Gene_density_4000	0.00204375	137
Gene_density_1000	0.00183627	138
Gene_density	0.00182132	139
non-tandem_density_2000	0.00176838	140
Pseudogene_density_2000	0.00169397	141
SSR_AT	0.00166865	142
non-tandem_density_1000	0.001629	143
non-tandem_density	0.00150444	144
SSR_TA	0.00149064	145
non-tandem_density_4000	0.00146911	146
Gene_density_500	0.00145991	147
Tandem_density_32000	0.00144414	148
non-tandem_density_500	0.00142518	149
Pseudogene_density_1000	0.0011467	150
Tandem_density_16000	0.00101481	151
Pseudogene_density_500	0.000891359	152
Tandem_density_8000	0.000777839	153
Tandem_density_4000	0.000547719	154
Tandem_density	0.000368289	155
Tandem_density_2000	0.000356524	156
Tandem_density_1000	0.000346869	157
GO:0003824	0.000249838	158
Tandem_density_500	0.000246417	159
SSR_TTAGGGGATCGGGTGTCACGAACCGACACGTAGAT	0.000183796	160
SSR_TATC	0.000156	161
SSR_GGATCGGGTGTCACGTTCCGACACCAGGATAGAATAT	0.000154099	162
SSR_AC	0.000145027	163
SSR_TGATTTTTGGAGATTAATACAAG	0.000144446	164
SSR_CGAATTATACAATTG	0.000137894	165
SSR_GTGTCGGTTCGTGACACCCGATCCCCTAAATCTAC	0.000137009	166
PF02362.18	0.000135064	167
SSR_GGGTTTA	0.00012263	168
SSR_GA	0.000122479	169
SSR_AAT	0.000115895	170
SSR_ATGAAAAGTTGTGACTTTT	0.000106524	171
GO:0005515	9.30101e-05	172
SSR_GTGTCGGTTCGTGACACCCGATCCCCTAATTCTAC	8.77489e-05	173
SSR_ATTAGGGGATCGGGTGTCACGAACCGACACGTAGA	8.59321e-05	174
GO:0048513	8.30701e-05	175
GO:0006979	8.02364e-05	176
SSR_AAGGAGTACTAATCCTAATAGGACTAGGATT	7.9183e-05	177
GO:0005829	7.79949e-05	178
SSR_TAGGCCAGCGAATTATACAATT	7.46162e-05	179
SSR_TTA	7.39277e-05	180
GO:0080167	7.17795e-05	181
GO:0008152	7.01027e-05	182
GO:0005886	6.89435e-05	183
GO:0009409	6.87148e-05	184
SSR_ATTTCGAGGGACGTATCGCGCGCCGCGATGGATACTAT	6.72903e-05	185
SSR_TAT	6.69586e-05	186
SSR_GGCAGGACGGACCGTCACA	6.56007e-05	187
GO:0005618	6.55989e-05	188
SSR_TATG	6.48644e-05	189
GO:0005739	6.35638e-05	190
PF00931.19	6.22341e-05	191
SSR_TTC	6.15979e-05	192
SSR_CTT	5.93505e-05	193
GO:0005737	5.79312e-05	194
SSR_TG	5.75236e-05	195
GO:0016023	5.67513e-05	196
GO:0007165	5.65772e-05	197
GO:0009733	5.54415e-05	198
GO:0006952	5.52748e-05	199
SSR_ATA	5.42893e-05	200
GO:0000166	5.30871e-05	201
SSR_TC	5.29231e-05	202
GO:0016301	5.12689e-05	203
GO:0044237	5.05002e-05	204
PF00646.30	5.02076e-05	205
GO:0009505	5.00094e-05	206
GO:0016020	4.89296e-05	207
SSR_GGATCGGAGTGTCACGTTCCGACACATGTAGG	4.81906e-05	208
GO:0005730	4.64146e-05	209
GO:0005773	4.46276e-05	210
GO:0009651	4.42487e-05	211
GO:0009908	4.10441e-05	212
GO:0009507	4.05597e-05	213
GO:0055114	3.95237e-05	214
SSR_ATT	3.8069e-05	215
SSR_AAC	3.71157e-05	216
SSR_TATA	3.61579e-05	217
GO:0007275	3.58386e-05	218
GO:0009555	3.49267e-05	219
GO:0050832	3.46955e-05	220
GO:0005634	3.46423e-05	221
PF13966.3	3.43562e-05	222
SSR_AG	3.27795e-05	223
SSR_AAAAGTCACAACTTTTCAT	3.24341e-05	224
GO:0016787	3.21285e-05	225
SSR_TTTCATCATTTCATTGTTCA	3.20354e-05	226
GO:0005622	3.04443e-05	227
GO:0004672	2.93397e-05	228
GO:0050896	2.91375e-05	229
GO:0009941	2.82865e-05	230
GO:0045893	2.80158e-05	231
GO:0009506	2.77415e-05	232
GO:0005576	2.67322e-05	233
GO:0006355	2.67038e-05	234
GO:0006950	2.49114e-05	235
GO:0006468	2.32318e-05	236
SSR_CT	2.27507e-05	237
SSR_ATAT	2.24701e-05	238
GO:0005774	2.1786e-05	239
GO:0005783	2.16554e-05	240
GO:0009611	2.01123e-05	241
GO:0009536	1.98753e-05	242
GO:0016491	1.97326e-05	243
GO:0044238	1.93542e-05	244
GO:0042803	1.87904e-05	245
GO:0045892	1.80256e-05	246
SSR_TGTAACCTA	1.75073e-05	247
GO:0003700	1.72535e-05	248
SSR_TTACCATGTATCAT	1.7088e-05	249
GO:0005524	1.69802e-05	250
GO:0016772	1.66202e-05	251
GO:0006810	1.61269e-05	252
SSR_TAA	1.57925e-05	253
SSR_AATCTCATTACTTTAGTTCATCAAGCCTTCTTTTATACCAAGGCATCATC	1.5615e-05	254
GO:0046686	1.53448e-05	255
GO:0009739	1.52343e-05	256
SSR_GTGTCGGAACGTGACACTCCGATCCTCATATACTATCCTG	1.49425e-05	257
GO:0009570	1.38865e-05	258
PF04434.14	1.36979e-05	259
GO:0009737	1.34342e-05	260
GO:0048046	1.26471e-05	261
SSR_GTGTCGGAACGTGACACTCCGATCCATATACTATCCTG	1.21426e-05	262
SSR_AACCCT	1.18911e-05	263
PF00069.22	1.10628e-05	264
GO:0043231	1.03095e-05	265
GO:0016740	9.32025e-06	266
PF13041.3	8.61297e-06	267
SSR_AGA	8.56884e-06	268
SSR_GGATCGGGTGCCACGTTCCGGTACCAGGATAGAATAT	8.39478e-06	269
GO:0009416	7.77093e-06	270
GO:0005794	7.25207e-06	271
SSR_CGTGACACCCGATCCCCTAATTCTACGTGTCGGTT	6.36283e-06	272
GO:0008270	6.33438e-06	273
SSR_TTG	6.25295e-06	274
GO:0009414	6.04319e-06	275
GO:0010200	5.86508e-06	276
GO:0009751	5.5859e-06	277
GO:0003723	5.49421e-06	278
GO:0004674	5.43851e-06	279
GO:0009658	5.11476e-06	280
SSR_ATATTCTATCCTGGTACCGGAACGTGGCACCCGATCC	4.76815e-06	281
GO:0016021	4.70591e-06	282
GO:0016757	4.35253e-06	283
SSR_GACGGACCGTCACAGGTGT	4.04266e-06	284
GO:0003677	2.85922e-06	285
GO:0008233	2.85142e-06	286
SSR_GGATCGGGTGCCACGTTCCGACACCAGGATAGAATAT	2.83747e-06	287
GO:0009793	2.75982e-06	288
GO:0006351	2.21756e-06	289
SSR_GAA	2.20408e-06	290
SSR_GTGTCGGAACGTGACACCCGATCCATATTCTATCCTG	1.69265e-06	291
GO:0043565	1.67881e-06	292
SSR_TTATAATTATAAA	1.58964e-06	293
SSR_ATAGTATTAAATAAT	1.43261e-06	294
GO:0046872	1.41515e-06	295
SSR_ATTTTAGGTTTTCCTATTTATTCTCT	1.27514e-06	296
SSR_AGAATTAGGGGATCGGGTGTCACGAACCGACACGT	1.25872e-06	297
SSR_CTCAACAACAACACTTCAACAAATTACATATC	9.80888e-07	298
SSR_GGATCGGGTGTCACGTTCCGACACCAGGATAGTATAT	9.61343e-07	299
GO:0004842	9.42285e-07	300
SSR_TTAGGG	9.40644e-07	301
SSR_TAATCCTAGTCCTATTAGGATTAGTACTCCT	9.07303e-07	302
GO:0003676	7.02438e-07	303
PF00098.20	7.02438e-07	304
GO:0043229	6.8195e-07	305
SSR_AAAAAAACTTATTTTAAGCCA	0	306
SSR_AAAAGTCACAACTTTCAT	0	307
SSR_AAAT	0	308
SSR_AAG	0	309
SSR_AATACTATATTATTT	0	310
SSR_AATTGTATAATTCGCTGGCCTA	0	311
SSR_ACTTTTCAAGTTCCAA	0	312
SSR_AGAGAATAAATAGGAAAACCTAAAAT	0	313
SSR_ATAC	0	314
SSR_ATAG	0	315
SSR_ATATTCTATCCTGGTACCGGAACGTGACACCCGATCC	0	316
SSR_ATGAAAAGTTGCGACTTTT	0	317
SSR_ATGATGAAATGAACAATGAA	0	318
SSR_CA	0	319
SSR_CACGACGGACCGTCATGGG	0	320
SSR_CGTGACACCCGATCCCCTAAATCTACGTGTCGGTT	0	321
SSR_CGTGACACCCGATCCCCTAATACTACGTGTCGGTT	0	322
SSR_CTGTGACGGTCCGTCACAC	0	323
SSR_CTGTGACGGTCCGTCACGC	0	324
SSR_CTTTTATGAAAAGTTGTGA	0	325
SSR_GACGGTCCGTCGTGCCCAT	0	326
SSR_GCAATTGTATAATTC	0	327
SSR_GGATCGGAGTGTCACGTTCCGACACCAGGATAGTATATGA	0	328
SSR_GGATCGGGTGCCACGTTCCGGTACCAGGATAGTATAT	0	329
SSR_GGATCGGGTGTCACGAACCGACACATAGTATTAGG	0	330
SSR_GGATCGGGTGTCACGAACCGACACGTAGTATTAGG	0	331
GO:0005654	0	332
GO:0005777	0	333
GO:0005975	0	334
GO:0009535	0	335
GO:0009753	0	336
GO:0016310	0	337
GO:0042742	0	338
GO:0042802	0	339
GO:0055085	0	340
SSR_GT	0	341
SSR_GTGTCGGAACGTGACACCCGATCCATATACTATCCTG	0	342
SSR_GTTACATAG	0	343
PF00319.15	0	344
PF13855.3	0	345
SSR_TACTATCCTGGTGCCGGAACGTGACACCCGATCCATTAA	0	346
SSR_TACTATCCTGGTGTCGGAACGTGACACCCGATCCATTAA	0	347
SSR_TATAT	0	348
SSR_TCCTCAGCAATCTGGACACCCTCAGTGATG	0	349
SSR_TCT	0	350
SSR_TGATGATGCCTTGGTATAAAAGAAGGCTTGATGAACTAAAGTAATGAGAT	0	351
SSR_TGTGTCGGAACGTGACACTCCGATCCCCTAATACTA	0	352
SSR_TTCATCCACCTATTGGCTCCAAAATACCCTT	0	353
SSR_TTGAAAAGTTGAGAAC	0	354
SSR_TTGTTGTTGAGGATATGTAATTTGTTGAAGTG	0	355
SSR_TTTCATAAAAGTCACAACT	0	356

## Sheet: Table S7
Table S7. Number of annotated sequences in HC regions and 10,000 randomly sampled BG regions (based on the number and length distribution of HC regions)
Result	All gene	Protein-coding gene	Tandem duplicate gene	Specialized metabolism gene	Specialized metabolism which are tandemly duplicated	All ncRNA	Pseudugene	Transposable element	Average family size
Observed	202	166	27	9	2	36	333	5140	72.4225
Random_1	167	139	21	7	5	28	373	4888	69.5893
Random_2	168	141	16	6	2	27	326	5123	78.0709
Random_3	183	159	24	2	0	24	368	4822	86.5597
Random_4	191	167	27	5	3	24	350	5200	83.7519
Random_5	196	172	27	6	2	24	348	4950	79.3446
Random_6	128	109	13	2	2	19	374	4973	73.1504
Random_7	178	162	19	3	0	16	333	4875	69.6926
Random_8	197	171	18	3	0	26	350	4776	92.0288
Random_9	218	190	34	7	3	28	326	4880	102.073
Random_10	199	178	28	5	3	21	324	4986	85.9273
Random_11	228	201	13	4	1	27	331	4835	85.1036
Random_12	194	169	20	3	2	25	328	5117	72.3208
Random_13	166	145	24	9	1	21	352	4981	80.6264
Random_14	208	174	19	3	1	34	276	5018	78.4478
Random_15	169	149	23	5	2	20	377	5123	89.9732
Random_16	219	178	21	2	0	41	329	4956	58.4694
Random_17	216	197	11	3	1	19	327	4735	79.5083
Random_18	209	183	26	10	0	26	320	4972	82.025
Random_19	164	146	15	0	0	18	391	4940	82.4228
Random_20	186	158	17	4	1	28	310	4889	76.7367
Random_21	189	167	8	4	0	22	352	4988	79.8986
Random_22	187	159	21	1	0	28	310	5042	88.5271
Random_23	165	151	23	3	1	14	373	4965	90.8302
Random_24	200	181	24	5	2	19	330	4857	85.0174
Random_25	176	155	17	4	3	21	349	5043	80.366
Random_26	212	177	25	4	2	35	358	4743	87.7463
Random_27	196	172	22	3	1	24	345	4945	69.2159
Random_28	186	167	14	7	0	19	351	4926	77.8097
Random_29	184	155	19	2	0	29	344	4985	96.4651
Random_30	174	152	17	4	1	22	372	4885	82.0875
Random_31	172	146	13	0	0	26	401	4838	89.8409
Random_32	210	186	24	6	2	24	363	4834	81.0842
Random_33	201	170	21	3	0	31	400	5116	90.2147
Random_34	183	159	21	7	3	24	368	4961	75.6809
Random_35	192	172	26	1	1	20	343	4932	65.8222
Random_36	226	193	20	5	2	33	341	4785	75.8599
Random_37	202	172	23	6	2	30	325	4879	93.8655
Random_38	188	170	23	5	1	18	375	4991	72.2635
Random_39	182	162	23	7	3	20	337	4834	67.7561
Random_40	218	186	27	6	3	32	336	4863	89.7276
Random_41	196	175	14	3	2	21	340	4914	81.1536
Random_42	175	149	17	4	2	26	361	5152	69.8819
Random_43	165	152	20	1	0	13	360	4860	80.8226
Random_44	184	163	10	5	2	21	289	5011	86.2192
Random_45	187	167	20	9	1	20	357	4934	82.5432
Random_46	176	144	18	2	1	32	418	4868	84.4682
Random_47	184	163	19	4	0	21	402	4980	73.1832
Random_48	131	116	16	5	1	15	384	5064	74.3362
Random_49	203	170	22	4	2	33	365	4995	76.4783
Random_50	185	169	33	8	2	16	361	4864	78.125
Random_51	189	163	19	1	0	26	379	4915	79.5897
Random_52	204	178	27	3	2	26	334	4965	89.5522
Random_53	192	164	29	3	1	28	410	5079	80.1753
Random_54	180	159	11	2	0	21	337	5173	74.603
Random_55	201	173	19	2	0	28	371	5022	91.7627
Random_56	173	155	16	3	1	18	348	4900	73.7739
Random_57	173	146	19	2	1	27	343	4906	82.6364
Random_58	166	150	22	7	3	16	382	4969	92.5726
Random_59	176	144	29	3	1	32	339	4972	84.321
Random_60	172	154	16	2	1	18	340	5007	90.6477
Random_61	204	182	20	3	0	22	371	4937	76.331
Random_62	195	164	17	3	1	31	374	5080	83.027
Random_63	156	135	26	4	3	21	375	4777	83.9846
Random_64	197	165	19	2	1	32	361	4885	76.0316
Random_65	173	149	17	6	1	24	357	5101	68.5849
Random_66	193	162	23	4	0	31	390	4732	76.974
Random_67	211	180	19	4	0	31	331	4770	80.9317
Random_68	182	161	32	4	0	21	365	4951	80.1748
Random_69	197	163	25	3	0	34	349	4798	86.8674
Random_70	157	139	12	3	0	18	367	5062	69.8578
Random_71	189	171	30	7	4	18	353	5088	84.6606
Random_72	196	174	17	4	2	22	373	4903	87.6915
Random_73	179	163	18	7	1	16	347	5092	74.2465
Random_74	192	175	26	8	5	17	333	5061	95.4444
Random_75	167	146	17	5	2	21	336	4866	71.1417
Random_76	154	122	24	0	0	32	356	5168	80.592
Random_77	202	178	33	2	0	24	377	5097	93.0845
Random_78	217	192	21	4	1	25	323	4890	77.5645
Random_79	173	151	14	2	0	22	350	4909	69.295
Random_80	184	163	26	5	2	21	372	4883	70.8702
Random_81	181	152	16	3	0	29	348	4848	70.256
Random_82	222	191	22	4	2	31	345	4792	76.8989
Random_83	173	153	14	3	2	20	319	4961	92.7386
Random_84	200	170	20	6	2	30	342	5032	74.3322
Random_85	178	150	18	4	3	28	358	5150	83.6546
Random_86	187	171	23	2	0	16	334	4653	87.1533
Random_87	222	195	18	3	0	27	328	4941	86.727
Random_88	177	160	20	4	0	17	377	4947	72.1429
Random_89	206	187	27	4	1	19	345	4829	78.9542
Random_90	205	183	29	2	1	22	327	4805	82.5223
Random_91	200	174	23	9	2	26	351	4875	99.6522
Random_92	189	165	27	2	0	24	312	4900	86.487
Random_93	197	178	33	1	1	19	356	4779	95.2196
Random_94	192	171	19	4	0	21	337	4876	71.4114
Random_95	140	116	20	4	2	24	397	5145	79.012
Random_96	180	163	18	5	3	17	345	4874	75.2238
Random_97	196	183	22	7	3	13	309	5093	100.734
Random_98	178	156	19	2	2	22	321	4905	75.1292
Random_99	160	135	13	5	1	25	375	5064	66.5885
Random_100	214	193	24	4	2	21	348	4949	86.1115
Random_101	165	142	16	0	0	23	405	4855	89.7427
Random_102	218	198	32	3	1	20	348	4990	78.4225
Random_103	192	165	21	2	0	27	341	4906	76.6263
Random_104	175	155	26	7	4	20	315	5141	69.4449
Random_105	186	165	27	3	1	21	324	4986	85.1868
Random_106	156	142	17	4	2	14	362	4906	70.9228
Random_107	189	165	17	2	0	24	358	4921	79.1946
Random_108	165	140	17	5	2	25	342	5012	81.0102
Random_109	171	153	12	3	1	18	328	4928	76.8375
Random_110	194	171	14	5	3	23	392	4887	80.6197
Random_111	168	143	25	3	2	25	350	5008	72.6041
Random_112	205	184	28	4	2	21	328	4735	69.8208
Random_113	205	175	32	5	0	30	376	5038	82.8363
Random_114	202	177	15	1	0	25	320	4918	86.3188
Random_115	168	145	14	2	0	23	363	5116	81.9186
Random_116	189	157	25	5	0	32	386	5134	78.2703
Random_117	190	163	19	3	0	27	325	4887	80.2148
Random_118	150	135	22	3	2	15	391	4958	75.6988
Random_119	167	144	18	3	2	23	334	5101	90.2683
Random_120	169	151	21	3	0	18	374	4905	88.3986
Random_121	224	202	24	7	1	22	350	4803	72.102
Random_122	151	136	13	4	0	15	350	5152	71.707
Random_123	182	162	16	10	0	20	360	5189	81.7959
Random_124	170	153	24	6	3	17	377	4837	80.8114
Random_125	195	175	26	3	1	20	368	4803	87.587
Random_126	182	164	22	5	1	18	342	4771	71.2297
Random_127	194	169	23	3	2	25	342	4758	71.9726
Random_128	197	165	14	4	1	32	358	4914	71.4945
Random_129	225	199	25	4	0	26	316	4780	79.6859
Random_130	195	163	23	3	0	32	375	4888	79.8112
Random_131	218	191	21	8	2	27	381	5045	88.2043
Random_132	204	176	26	7	2	28	342	4975	94.6448
Random_133	224	200	33	3	2	24	338	5075	90.8134
Random_134	216	186	20	4	0	30	342	4786	72.1844
Random_135	228	196	16	5	1	32	339	4721	72.1364
Random_136	178	147	15	0	0	31	327	4924	65.5714
Random_137	171	153	15	8	3	18	349	4934	89.6466
Random_138	197	167	20	5	4	30	349	4738	78.2662
Random_139	175	151	24	3	1	24	361	4918	67.5573
Random_140	184	161	26	6	1	23	350	4837	79.1863
Random_141	202	178	16	7	4	24	330	4919	72.9446
Random_142	214	181	18	4	2	33	350	4869	61.4767
Random_143	136	112	15	3	0	24	352	5142	71.9102
Random_144	177	151	12	5	1	26	373	4938	95.0766
Random_145	194	170	24	2	2	24	355	5076	67.1831
Random_146	178	154	20	5	4	24	328	4862	72.8566
Random_147	163	146	16	1	0	17	392	4841	82.2829
Random_148	209	180	27	5	1	29	325	4989	96.8786
Random_149	211	190	17	5	0	21	336	4950	80.125
Random_150	208	184	32	5	1	24	369	5126	87.4437
Random_151	206	175	23	3	2	31	283	4937	78.8922
Random_152	199	170	25	3	2	29	383	5121	101.978
Random_153	196	157	23	3	0	39	366	5120	95.8071
Random_154	193	170	29	5	1	23	327	4935	87.8659
Random_155	209	177	22	4	1	32	318	5092	88.2736
Random_156	227	195	28	7	2	32	360	4771	88.8107
Random_157	190	163	19	3	1	27	343	4792	86.3434
Random_158	174	150	16	2	0	24	322	5087	79.5431
Random_159	185	165	23	7	2	20	352	5190	79.1355
Random_160	193	169	34	4	1	24	316	5037	89.0676
Random_161	145	124	12	3	1	21	401	4883	73.6192
Random_162	215	190	29	5	3	25	332	4857	84.4247
Random_163	207	186	26	5	3	21	371	4991	73.5789
Random_164	218	205	38	6	3	13	331	4966	85.9443
Random_165	154	138	18	2	0	16	290	4935	81.9696
Random_166	194	172	21	8	3	22	332	4975	79.0793
Random_167	167	148	19	4	2	19	359	5066	67.2045
Random_168	178	158	24	1	0	20	397	4957	63.8204
Random_169	213	193	33	3	0	20	371	4926	74.1796
Random_170	163	144	19	3	0	19	346	5132	94.3487
Random_171	204	189	16	4	3	15	304	4979	85.3407
Random_172	209	185	24	7	2	24	333	4904	89.8994
Random_173	194	169	18	5	1	25	319	4886	83.5487
Random_174	171	143	21	4	2	28	356	4808	93.7159
Random_175	237	210	17	5	3	27	313	4937	73.16
Random_176	207	182	17	4	0	25	328	5007	76.6559
Random_177	215	187	20	6	2	28	308	4812	75.4855
Random_178	186	166	26	3	1	20	361	5049	71.1667
Random_179	197	170	18	4	1	27	307	4872	77.6781
Random_180	169	153	16	3	1	16	378	4766	89.076
Random_181	186	166	26	4	1	20	328	4904	75.7951
Random_182	160	135	20	1	0	25	366	5057	86.2556
Random_183	191	165	25	6	4	26	354	4927	77.9731
Random_184	195	165	21	5	1	30	307	4874	82.763
Random_185	210	180	31	5	2	30	338	4663	91.8179
Random_186	169	152	18	1	0	17	353	4884	86.944
Random_187	203	175	17	5	1	28	345	4923	73.4834
Random_188	176	153	17	4	1	23	318	4928	98.0704
Random_189	165	144	22	6	3	21	352	4940	87.0755
Random_190	196	177	33	2	1	19	318	5064	76.7876
Random_191	205	177	23	10	4	28	325	4848	77.8472
Random_192	213	177	24	4	1	36	302	5187	84.6418
Random_193	189	167	17	6	4	22	349	4886	69.1538
Random_194	173	151	23	4	2	22	382	4763	81.0221
Random_195	178	159	23	5	3	19	326	4971	91.9312
Random_196	201	174	24	1	0	27	350	4732	92.3684
Random_197	199	175	28	1	0	24	330	5073	87.8497
Random_198	201	178	29	3	1	23	392	4831	78.423
Random_199	214	184	26	1	0	30	358	4884	95.176
Random_200	181	158	18	3	2	23	349	4861	78.1642
Random_201	172	149	18	1	0	23	364	4978	87.0924
Random_202	179	160	18	1	0	19	350	4891	86.4477
Random_203	182	159	21	7	2	23	343	5053	93.6436
Random_204	188	170	23	8	1	18	335	4633	89.7826
Random_205	176	144	20	5	1	32	367	5055	73.2654
Random_206	172	154	16	5	1	18	373	4792	75.2544
Random_207	185	157	18	3	0	28	367	4927	96.1098
Random_208	217	194	22	4	1	23	364	4761	82.677
Random_209	211	190	19	1	0	21	315	4889	76.422
Random_210	160	145	22	7	3	15	388	5003	80.5474
Random_211	254	232	24	5	1	22	319	4780	76.554
Random_212	193	169	23	9	2	24	362	4871	77.9354
Random_213	185	162	22	4	1	23	329	5101	88.0068
Random_214	209	184	34	2	0	25	351	4776	80.9565
Random_215	197	177	26	6	2	20	333	4988	73.0769
Random_216	205	183	28	4	0	22	392	5019	98.179
Random_217	168	145	23	2	2	23	359	4999	85.5071
Random_218	195	174	23	4	1	21	340	5048	77.0853
Random_219	168	147	19	5	1	21	366	5056	67.087
Random_220	206	185	14	3	0	21	342	4890	96.3321
Random_221	224	196	26	7	6	28	343	5033	84.6589
Random_222	220	194	14	3	0	26	324	5042	83.1324
Random_223	193	171	24	8	4	22	373	5048	86.0114
Random_224	210	186	37	9	6	24	398	4821	75.0436
Random_225	213	182	24	6	3	31	342	4746	65.1718
Random_226	183	161	19	4	2	22	366	4803	65.694
Random_227	161	131	10	6	3	30	353	4919	69.2271
Random_228	191	171	25	7	3	20	349	4937	82.514
Random_229	207	194	14	2	1	13	309	4768	79.2062
Random_230	183	171	20	8	4	12	295	5012	92.1214
Random_231	195	160	20	4	2	35	344	5060	73.9104
Random_232	179	156	19	3	2	23	388	4829	89.87
Random_233	213	186	24	5	1	27	341	5001	93.4671
Random_234	238	198	25	4	1	40	356	4833	83.2715
Random_235	193	172	30	7	1	21	317	4973	85.5321
Random_236	190	174	26	4	0	16	338	4857	85.363
Random_237	165	144	12	2	0	21	381	5037	85.9342
Random_238	154	130	24	4	3	24	352	5095	86.1375
Random_239	183	161	27	7	2	22	329	5089	70.0913
Random_240	191	172	14	2	0	19	329	5088	69.3212
Random_241	195	167	17	6	2	28	337	4997	87.5112
Random_242	195	169	15	4	0	26	348	4865	67.7189
Random_243	195	176	28	3	1	19	341	5004	83.6022
Random_244	171	141	26	6	5	30	405	4992	90.2614
Random_245	197	174	23	8	4	23	319	4916	68.1136
Random_246	177	155	15	3	0	22	288	4786	69.4664
Random_247	195	168	17	7	2	27	359	4774	96.4851
Random_248	171	142	11	5	2	29	369	4969	68.8224
Random_249	169	145	18	3	1	24	356	5022	80.9151
Random_250	207	183	20	6	1	24	319	4874	77.1081
Random_251	175	156	21	2	0	19	356	4987	92.4683
Random_252	182	161	19	4	0	21	344	5031	78.0922
Random_253	206	180	21	5	2	26	326	4851	72.021
Random_254	189	162	18	6	3	27	348	5103	58.739
Random_255	190	168	28	1	0	22	365	5007	62.6276
Random_256	178	164	19	4	1	14	372	4961	80.305
Random_257	166	141	20	4	0	25	378	4861	95.0305
Random_258	156	137	9	0	0	19	374	5252	62.6752
Random_259	188	166	29	3	0	22	346	4985	73.3041
Random_260	179	163	26	2	2	16	391	4987	79.3958
Random_261	191	171	27	1	1	20	373	4895	86.2351
Random_262	203	172	16	4	0	31	359	4822	81.6771
Random_263	214	183	25	8	2	31	329	4935	82.2386
Random_264	164	146	21	5	2	18	374	5082	82.5651
Random_265	171	150	20	4	2	21	322	4951	82.5743
Random_266	175	151	26	4	2	24	422	5021	69.6288
Random_267	219	193	29	4	0	26	290	4812	72.671
Random_268	208	174	23	3	0	34	392	4985	74.8669
Random_269	209	190	26	7	1	19	341	4897	85.2774
Random_270	195	172	23	3	1	23	362	5059	75.9671
Random_271	195	169	28	4	1	26	379	5027	78.2145
Random_272	137	125	12	5	2	12	379	5087	80.7404
Random_273	214	186	32	7	4	28	302	4794	67.0692
Random_274	159	147	16	7	3	12	326	5011	65.2069
Random_275	185	165	16	3	2	20	367	4921	102.193
Random_276	202	174	21	11	4	28	318	4879	81.0896
Random_277	183	153	14	1	0	30	374	5035	81.2395
Random_278	179	156	19	2	0	23	333	4964	71.4167
Random_279	182	155	19	3	0	27	341	4996	84.7128
Random_280	201	176	20	8	3	25	354	4877	100.211
Random_281	183	164	26	7	2	19	408	4869	78.556
Random_282	188	162	29	1	1	26	373	4756	66.6184
Random_283	180	152	17	3	1	28	362	4924	71.65
Random_284	166	152	31	4	1	14	359	4837	77.3268
Random_285	228	198	32	11	7	30	329	4902	86.0735
Random_286	199	176	19	4	2	23	364	5104	97.075
Random_287	188	172	14	2	0	16	333	4695	83.87
Random_288	203	184	37	10	4	19	312	4715	71.5506
Random_289	195	173	19	4	2	22	345	4868	85.1288
Random_290	190	173	22	6	1	17	313	5052	81.5657
Random_291	194	168	26	5	1	26	320	4810	75.9298
Random_292	182	158	20	1	1	24	383	4895	82.7481
Random_293	169	141	19	2	1	28	393	4902	84.7808
Random_294	170	150	26	2	0	20	415	4698	80.0613
Random_295	204	179	22	2	0	25	316	4669	76.4257
Random_296	203	180	28	4	0	23	313	4799	68.2172
Random_297	208	182	20	11	3	26	361	4840	69.2509
Random_298	168	140	12	1	0	28	389	5171	92.476
Random_299	187	164	29	2	0	23	354	5325	77.3412
Random_300	211	185	28	1	1	26	347	4761	75.1089
Random_301	197	176	12	5	1	21	313	5061	68.231
Random_302	165	137	16	1	0	28	377	5158	73.1573
Random_303	198	173	22	5	1	25	371	4874	71.9266
Random_304	199	175	27	5	0	24	291	5035	85.63
Random_305	193	169	23	5	1	24	362	4941	76.7454
Random_306	183	153	23	6	2	30	350	5151	74.5874
Random_307	205	177	17	6	1	28	364	4841	72.3953
Random_308	198	175	35	3	2	23	325	4892	92.8477
Random_309	203	176	17	2	0	27	382	4929	66.7872
Random_310	203	178	28	2	1	25	353	4827	82.14
Random_311	201	184	21	5	3	17	324	4979	65.4474
Random_312	205	180	19	3	0	25	327	4986	77.5903
Random_313	214	190	15	9	3	24	326	4783	84.0298
Random_314	210	187	27	2	0	23	378	4960	83.5699
Random_315	206	186	24	5	4	20	369	4935	78.2
Random_316	184	169	24	5	2	15	333	5054	76.6418
Random_317	200	183	25	4	0	17	357	4914	100.902
Random_318	204	183	20	5	1	21	336	4989	73.148
Random_319	190	163	24	1	0	27	363	4779	74.382
Random_320	181	167	23	3	1	14	327	5133	87.4091
Random_321	232	210	28	5	2	22	372	4739	85.9248
Random_322	161	146	12	0	0	15	346	5036	71.2299
Random_323	197	175	25	9	1	22	329	4849	88.5945
Random_324	157	136	13	5	4	21	357	4952	66.5686
Random_325	179	161	11	2	1	18	368	4938	77.5368
Random_326	206	178	31	2	0	28	345	4598	84.5669
Random_327	191	164	26	2	0	27	384	4983	77.3438
Random_328	189	166	22	2	1	23	325	4939	70.3816
Random_329	201	180	23	6	1	21	384	4935	74.6779
Random_330	186	168	25	8	5	18	355	4973	81.1549
Random_331	196	173	16	5	0	23	333	4837	68.6272
Random_332	219	201	23	4	1	18	392	4804	86.4055
Random_333	160	133	12	4	2	27	323	5016	95.2549
Random_334	170	146	20	5	1	24	378	5193	92.6107
Random_335	191	168	33	5	2	23	365	4818	78.7508
Random_336	202	177	24	6	2	25	327	4972	90.4361
Random_337	194	169	18	2	1	25	354	4763	72.9377
Random_338	169	150	20	2	0	19	366	4866	101.345
Random_339	220	200	31	4	1	20	306	4756	85.7634
Random_340	207	178	22	6	2	29	364	4885	82.4586
Random_341	211	190	27	9	3	21	338	5007	87.9052
Random_342	174	153	16	2	0	21	381	5020	81.321
Random_343	186	160	10	1	0	26	354	4768	84.7428
Random_344	182	161	21	3	1	21	360	5021	67.885
Random_345	186	157	28	5	2	29	329	4780	63.2822
Random_346	211	190	13	6	1	21	362	4650	89.3591
Random_347	209	182	26	4	2	27	315	5096	77.3972
Random_348	182	162	24	4	1	20	330	4903	69.0855
Random_349	172	154	30	3	0	18	361	4734	84.5669
Random_350	165	149	19	3	2	16	356	4950	79.7519
Random_351	172	152	12	4	1	20	369	4873	108.87
Random_352	213	179	29	6	1	34	372	4809	102.31
Random_353	181	153	15	3	1	28	352	4938	84.3237
Random_354	185	158	21	8	1	27	365	4846	89.9301
Random_355	169	153	23	6	5	16	378	5040	81.4828
Random_356	195	162	22	5	2	33	336	5037	81.0812
Random_357	181	161	17	4	1	20	329	5155	72.6211
Random_358	209	181	18	4	0	28	349	4977	80.5839
Random_359	190	168	20	4	1	22	388	4855	72.3546
Random_360	193	165	14	6	3	28	357	4779	78.7482
Random_361	183	157	28	9	6	26	335	5033	79.5822
Random_362	171	150	20	5	2	21	377	5107	77.234
Random_363	184	158	23	3	0	26	325	4950	73.1204
Random_364	212	191	27	5	2	21	355	4613	73.1956
Random_365	174	145	18	8	4	29	339	4990	79.8462
Random_366	202	175	16	1	0	27	323	4811	72.2612
Random_367	160	139	19	4	2	21	362	4972	95.1304
Random_368	188	167	21	2	1	21	329	5010	80.5851
Random_369	168	149	17	2	0	19	341	5027	76.4348
Random_370	228	207	32	9	3	21	315	4843	71.2361
Random_371	181	157	12	2	0	24	354	4867	64.2243
Random_372	182	156	23	4	2	26	302	4995	86.5376
Random_373	185	168	18	2	2	17	327	5159	76.9734
Random_374	211	181	21	3	1	30	356	5135	73.9173
Random_375	160	142	17	2	0	18	350	5037	69.3244
Random_376	230	202	31	9	3	28	344	4852	78.6154
Random_377	203	175	14	2	2	28	333	4855	81.7254
Random_378	205	177	16	2	0	28	378	4743	80.0314
Random_379	215	195	29	6	1	20	375	4918	72.3849
Random_380	220	203	38	3	0	17	298	5120	78.337
Random_381	179	156	27	3	3	23	318	5017	79.9418
Random_382	197	177	24	7	0	20	324	5022	74.8328
Random_383	211	187	20	6	2	24	358	4951	82.3547
Random_384	172	151	11	3	0	21	322	5003	71.212
Random_385	174	153	24	5	3	21	387	4827	77.7986
Random_386	190	158	22	4	2	32	353	4935	84.6242
Random_387	151	139	12	4	0	12	330	5175	80.6417
Random_388	215	179	19	1	1	36	358	5062	75.5821
Random_389	204	176	20	6	4	28	354	4864	78.2624
Random_390	170	151	21	3	1	19	351	5126	104.18
Random_391	247	213	32	4	0	34	333	4916	93.4765
Random_392	191	165	23	5	0	26	383	4926	69.9848
Random_393	194	170	24	3	2	24	314	4912	79.4291
Random_394	194	173	18	3	2	21	346	4889	88.1237
Random_395	188	160	18	4	2	28	340	5055	71.1571
Random_396	183	168	29	1	1	15	337	4963	89.2052
Random_397	169	147	23	4	2	22	377	4968	67.1507
Random_398	206	181	11	6	0	25	345	4875	77.5385
Random_399	172	152	20	3	3	20	361	5125	81.3612
Random_400	257	232	37	8	3	25	304	4724	87.4717
Random_401	192	166	22	4	0	26	341	4913	81.5
Random_402	193	168	15	0	0	25	382	4853	82.7597
Random_403	216	194	33	5	0	22	307	4817	90.9538
Random_404	169	142	25	4	0	27	319	5068	72.1107
Random_405	173	153	26	5	1	20	355	5267	83.6466
Random_406	187	165	23	4	2	22	364	4811	70.5308
Random_407	186	165	28	3	2	21	370	4891	101.801
Random_408	177	147	29	4	1	30	339	5032	95.1276
Random_409	183	163	13	4	0	20	351	4828	83.6731
Random_410	202	181	18	2	0	21	335	5023	89.9579
Random_411	152	132	17	2	2	20	365	4928	78.7283
Random_412	190	161	21	4	0	29	355	5120	73.3125
Random_413	182	158	17	6	2	24	345	5106	95.1901
Random_414	179	157	17	3	2	22	374	4849	74.6285
Random_415	208	180	26	3	2	28	376	4914	87.9756
Random_416	198	172	22	3	2	26	329	5135	92.7874
Random_417	196	176	26	4	1	20	397	4871	80.804
Random_418	200	172	24	5	2	28	335	4956	80.1932
Random_419	180	160	14	4	1	20	328	4842	87.8327
Random_420	184	156	25	1	0	28	379	4990	85.7313
Random_421	207	176	23	8	0	31	330	4836	68.0377
Random_422	193	158	17	5	2	35	370	5057	79.3686
Random_423	196	162	20	5	1	34	361	5041	79.0374
Random_424	172	149	13	4	1	23	312	4902	76.0763
Random_425	176	157	12	4	1	19	363	4863	92.4064
Random_426	197	175	33	4	0	22	292	4834	78.6129
Random_427	175	160	15	4	0	15	366	5107	83.5587
Random_428	166	142	13	0	0	24	392	5004	81.8692
Random_429	206	181	27	9	3	25	373	4691	77.0461
Random_430	183	162	12	3	1	21	341	4793	80.9319
Random_431	202	167	19	0	0	35	378	4986	72.0625
Random_432	177	163	25	5	3	14	321	5075	80.5598
Random_433	184	162	20	3	1	22	371	4765	82.1868
Random_434	191	166	24	3	1	25	371	4920	68.9088
Random_435	177	154	13	5	1	23	352	5162	92.6057
Random_436	180	152	19	4	1	28	343	5019	83.5474
Random_437	170	147	18	5	2	23	341	5076	79.7148
Random_438	208	185	34	3	1	23	354	4868	81.7651
Random_439	188	160	25	5	1	28	347	5012	81.7034
Random_440	173	159	26	4	0	14	365	4958	91.441
Random_441	173	147	14	3	0	26	347	4926	71.295
Random_442	178	156	15	3	1	22	356	4919	76.9585
Random_443	166	142	12	8	2	24	313	4971	73.1712
Random_444	175	158	30	3	1	17	337	4866	79
Random_445	186	162	24	3	0	24	359	5095	84.3673
Random_446	205	182	23	2	0	23	373	4999	71.2897
Random_447	176	161	21	5	1	15	371	4848	80.9965
Random_448	186	162	20	4	2	24	378	5012	80.1801
Random_449	214	189	33	7	4	25	350	4941	66.7524
Random_450	165	144	22	5	3	21	345	4794	73.6374
Random_451	185	167	19	9	1	18	367	4874	86.0207
Random_452	208	177	15	4	0	31	329	4781	89.1555
Random_453	177	160	22	3	1	17	375	4961	80.9619
Random_454	181	154	22	1	0	27	346	5116	81.8633
Random_455	180	167	24	12	3	13	335	4738	79.2481
Random_456	196	172	25	2	1	24	292	4831	78.1833
Random_457	174	144	30	5	2	30	394	4981	64.6679
Random_458	169	142	18	7	1	27	357	5020	76.1538
Random_459	175	148	22	8	2	27	374	4927	64.4071
Random_460	201	174	25	4	1	27	384	4776	89.0839
Random_461	181	159	19	3	2	22	345	5077	80.6571
Random_462	187	169	25	6	2	18	349	4735	89.0698
Random_463	190	171	24	3	1	19	368	4737	78.8414
Random_464	169	144	17	2	1	25	345	5085	102.019
Random_465	194	177	16	8	2	17	356	4857	79.4623
Random_466	207	183	29	1	0	24	349	4913	77.1399
Random_467	192	168	37	7	2	24	335	5050	78.0789
Random_468	197	170	18	5	1	27	366	4860	80.6677
Random_469	193	163	16	7	1	30	356	4827	76.3007
Random_470	175	150	13	3	0	25	354	5072	74.4206
Random_471	208	185	24	5	1	23	366	4872	81.5035
Random_472	174	148	23	2	1	26	341	4878	68.0354
Random_473	210	187	22	4	2	23	325	4986	71.1643
Random_474	193	172	25	6	3	21	384	4952	86.9466
Random_475	159	142	26	4	2	17	358	4986	78.2388
Random_476	191	173	29	8	6	18	361	5056	78.3228
Random_477	184	163	25	6	3	21	329	5030	90.9531
Random_478	166	138	20	1	0	28	343	4988	82.0905
Random_479	180	156	21	1	1	24	319	5063	70.958
Random_480	189	169	14	5	1	20	292	4833	104.606
Random_481	211	184	27	7	2	27	352	4871	74.2897
Random_482	190	170	20	6	1	20	367	5056	83.8864
Random_483	191	168	20	2	1	23	350	4977	81.0408
Random_484	197	170	18	1	0	27	330	4958	81.2852
Random_485	199	168	21	4	1	31	331	5061	69.8097
Random_486	215	201	29	3	0	14	346	4946	87.9366
Random_487	207	184	17	1	1	23	362	4884	77.9838
Random_488	180	157	22	5	3	23	372	4868	89.6299
Random_489	190	160	15	12	4	30	360	4928	72.0548
Random_490	152	136	10	1	0	16	308	4825	71.132
Random_491	194	167	32	2	1	27	340	5036	76.5918
Random_492	206	182	20	7	3	24	384	4892	95.582
Random_493	190	165	19	0	0	25	346	4850	79.5743
Random_494	181	162	17	2	1	19	382	5047	80.015
Random_495	196	184	30	5	3	12	345	5011	86.1639
Random_496	154	139	18	7	3	15	339	4989	95.8231
Random_497	175	152	12	3	1	23	336	4822	64.3286
Random_498	200	172	22	11	6	28	381	4831	76.9964
Random_499	189	157	19	4	3	32	368	4860	89.7707
Random_500	178	161	25	3	0	17	335	4917	83.8315
Random_501	206	181	21	5	0	25	371	4816	77.7397
Random_502	186	166	22	5	2	20	318	5015	82.6523
Random_503	183	160	25	8	4	23	390	4953	79.2572
Random_504	177	157	14	4	1	20	336	5007	82.6492
Random_505	206	175	28	8	5	31	383	4939	74.8214
Random_506	177	154	21	2	1	23	324	5014	80.4028
Random_507	233	204	35	6	3	29	353	4714	75.6258
Random_508	206	184	22	4	0	22	328	4900	71.7026
Random_509	213	186	29	2	1	27	314	4932	93.6447
Random_510	169	144	22	8	4	25	379	4832	84.2023
Random_511	186	164	20	5	0	22	355	4924	68.8531
Random_512	222	202	26	6	0	20	323	4895	88.1895
Random_513	194	168	23	5	1	26	334	4995	79.8418
Random_514	189	161	22	2	1	28	347	4960	72.2481
Random_515	164	147	27	5	2	17	357	4832	101.348
Random_516	181	157	18	3	2	24	337	4844	77.7842
Random_517	179	160	16	5	1	19	351	5079	90.5363
Random_518	171	145	24	8	2	26	336	4920	80.0588
Random_519	218	191	22	4	1	27	337	5036	79.1364
Random_520	186	163	29	6	0	23	423	4925	80.8631
Random_521	177	160	19	3	0	17	385	4807	83.1962
Random_522	190	178	25	9	5	12	316	4880	60.5169
Random_523	172	155	17	5	3	17	300	5182	88.8659
Random_524	192	168	20	4	1	24	332	5111	67.377
Random_525	232	205	22	4	2	27	305	4939	73.1209
Random_526	168	146	21	7	2	22	335	4861	70.5336
Random_527	195	173	24	6	0	22	333	5060	81.5878
Random_528	197	169	21	3	0	28	363	4831	93.5233
Random_529	223	196	34	7	4	27	314	5022	71.8215
Random_530	184	155	25	5	3	29	360	5131	73.1842
Random_531	221	190	31	5	1	31	329	4900	74.9722
Random_532	175	140	24	1	0	35	411	5126	77.0389
Random_533	211	188	36	6	3	23	326	4992	91.6498
Random_534	196	172	21	5	1	24	304	5001	77.3819
Random_535	214	191	31	6	2	23	338	4762	64.4733
Random_536	204	186	28	3	2	18	339	4940	84.7759
Random_537	150	135	11	4	1	15	362	4929	91.8902
Random_538	179	164	11	4	0	15	330	4798	77.504
Random_539	199	174	21	3	2	25	359	4941	76.3898
Random_540	166	145	13	6	1	21	369	5211	78.2101
Random_541	181	159	23	2	1	22	311	4750	72.4513
Random_542	167	148	28	2	0	19	358	5145	77.1741
Random_543	189	161	26	3	1	28	350	4968	93.7857
Random_544	187	164	26	7	3	23	385	5026	77.9405
Random_545	177	152	20	5	3	25	365	4838	74.7033
Random_546	180	157	12	3	2	23	389	4823	72.1392
Random_547	152	133	26	0	0	19	374	5078	76.9069
Random_548	159	144	14	3	1	15	410	4971	83.8968
Random_549	162	149	17	4	1	13	284	4941	104.628
Random_550	190	160	22	5	1	30	324	5019	81.9488
Random_551	181	159	20	4	1	22	319	4877	72.6602
Random_552	157	145	22	2	1	12	389	4818	93.0821
Random_553	212	188	34	5	3	24	369	4853	83.1458
Random_554	194	165	27	1	0	29	347	4965	94.3741
Random_555	214	191	22	3	0	23	352	4977	84.3091
Random_556	166	153	14	8	1	13	350	4976	73.5462
Random_557	180	165	19	5	2	15	380	4785	85.0709
Random_558	166	144	19	6	3	22	336	4943	80.4331
Random_559	165	146	24	6	2	19	332	4931	69.0485
Random_560	159	139	23	5	0	20	392	4919	82.0814
Random_561	193	166	21	4	2	27	358	4733	70.9809
Random_562	179	162	20	3	2	17	357	4972	71.6554
Random_563	171	149	26	2	1	22	369	5130	84.3825
Random_564	174	153	26	7	3	21	310	5179	83.1382
Random_565	172	157	27	5	5	15	301	4968	95.6743
Random_566	178	162	16	3	1	16	374	5051	94.1661
Random_567	201	176	17	3	0	25	327	4806	66.1661
Random_568	200	179	19	3	0	21	324	4939	78.9088
Random_569	199	166	22	5	1	33	341	4693	78.7563
Random_570	198	175	25	2	1	23	340	5076	91.9164
Random_571	187	168	16	5	1	19	429	5033	74.1922
Random_572	205	179	25	2	1	26	336	5057	85.8746
Random_573	199	185	19	7	2	14	322	5017	88.4964
Random_574	201	179	20	7	2	22	350	5011	69.1787
Random_575	197	165	34	3	1	32	349	4900	77.0157
Random_576	217	181	25	3	0	36	335	4734	79.4155
Random_577	225	191	20	5	0	34	358	4819	70.9562
Random_578	211	174	17	2	0	37	308	5343	88.5615
Random_579	186	159	25	4	1	27	324	5060	77.4306
Random_580	178	156	17	3	1	22	335	4931	78.5536
Random_581	178	158	21	2	0	20	339	4949	72.3196
Random_582	187	156	16	4	1	31	327	4991	75.9924
Random_583	181	163	20	9	2	18	379	4921	77.2626
Random_584	194	164	32	1	1	30	350	4881	87.0959
Random_585	190	167	18	7	1	23	361	4753	71.9296
Random_586	181	160	15	4	1	21	362	4911	70.9048
Random_587	178	157	23	8	6	21	273	5096	76.7085
Random_588	214	186	20	7	1	28	346	5111	70.977
Random_589	212	183	17	4	2	29	366	4901	70.8946
Random_590	204	179	22	5	2	25	370	4708	76.6838
Random_591	239	205	28	6	2	34	355	4895	84.0136
Random_592	171	142	21	4	1	29	365	5099	59.687
Random_593	186	160	18	4	0	26	355	4800	81.4346
Random_594	176	155	23	6	3	21	355	5006	86.1903
Random_595	198	173	20	7	4	25	361	4915	78.4596
Random_596	181	158	30	5	2	23	355	4945	72.374
Random_597	234	198	26	8	2	36	310	4829	85.9755
Random_598	188	165	24	2	1	23	324	5177	98.5927
Random_599	187	164	26	6	1	23	344	5038	69.2932
Random_600	168	142	15	5	0	26	391	4901	86.7927
Random_601	211	191	22	6	3	20	314	5001	82.1937
Random_602	199	179	30	3	1	20	348	4938	95.1877
Random_603	216	183	22	2	1	33	364	4905	74.3043
Random_604	174	152	19	1	1	22	385	5141	79
Random_605	220	196	38	4	1	24	357	4813	83.3542
Random_606	194	170	21	4	1	24	342	5164	87.5668
Random_607	152	136	19	3	0	16	397	5033	71.0118
Random_608	189	162	23	4	0	27	330	5006	81.8063
Random_609	159	140	20	1	0	19	344	4998	70.9271
Random_610	180	153	23	5	3	27	362	4924	73.9964
Random_611	191	171	19	4	1	20	372	5085	71.5167
Random_612	160	132	22	4	1	28	355	5092	84.1098
Random_613	180	156	15	5	0	24	325	4904	80.1208
Random_614	185	158	15	4	1	27	325	4780	89.6885
Random_615	160	139	5	3	0	21	350	4959	72.7066
Random_616	189	169	31	6	2	20	325	5026	73.7537
Random_617	182	167	23	4	3	15	345	4973	80.5979
Random_618	184	158	25	10	5	26	346	5019	89.1348
Random_619	153	131	12	5	1	22	366	5120	95.9148
Random_620	197	172	15	2	0	25	372	4861	80.0789
Random_621	145	124	13	4	1	21	386	5055	68.97
Random_622	189	165	21	2	0	24	361	4962	84.6237
Random_623	149	127	21	3	1	22	335	4992	85.9644
Random_624	277	250	36	8	3	27	323	4622	71.5923
Random_625	176	155	14	1	0	21	326	4892	80.1786
Random_626	170	142	24	8	1	28	407	5067	89.4124
Random_627	188	162	22	5	2	26	357	5079	77.8425
Random_628	183	161	23	4	4	22	360	5061	73.5513
Random_629	181	154	17	5	2	27	368	4870	88.3394
Random_630	163	147	25	2	1	16	318	5106	97.4015
Random_631	180	160	18	2	0	20	368	4881	82.2065
Random_632	206	190	28	5	2	16	347	4772	74.4633
Random_633	181	156	33	3	3	25	387	4853	84.2206
Random_634	205	170	24	5	1	35	387	4749	75.9813
Random_635	203	181	25	6	1	22	323	4991	73.027
Random_636	198	168	27	5	1	30	319	4917	77.4912
Random_637	170	144	25	6	3	26	392	4956	89.5747
Random_638	208	183	25	4	0	25	336	4894	70.1361
Random_639	186	165	25	4	1	21	360	4947	69.3643
Random_640	184	159	22	10	6	25	378	5043	78.6157
Random_641	171	148	18	5	0	23	377	4973	81.3523
Random_642	180	157	16	6	2	23	348	4922	72.4644
Random_643	195	172	34	1	0	23	339	5006	77.9966
Random_644	208	186	28	6	1	22	355	5040	83.1768
Random_645	158	139	13	2	0	19	345	5003	66.4056
Random_646	188	158	19	3	0	30	338	5080	78.8586
Random_647	187	161	15	3	0	26	366	4987	95.2651
Random_648	213	189	25	8	2	24	340	4856	81.4407
Random_649	225	200	29	5	1	25	332	4948	79.5928
Random_650	192	172	22	3	2	20	320	4993	95.451
Random_651	157	141	14	5	1	16	368	5079	70.4528
Random_652	161	146	17	9	5	15	334	4987	62.0217
Random_653	224	187	28	5	1	37	348	4964	77.4984
Random_654	209	180	18	6	1	29	355	4840	88.9186
Random_655	188	160	25	2	1	28	330	5012	77.1241
Random_656	195	162	28	8	2	33	331	4886	82.6693
Random_657	194	159	21	4	2	35	343	4980	79.7228
Random_658	199	175	20	2	1	24	339	5022	71.5596
Random_659	160	137	27	1	0	23	410	5125	96.2344
Random_660	159	146	18	2	0	13	329	4990	74.7306
Random_661	167	152	23	5	1	15	332	4833	70.1289
Random_662	181	163	23	4	2	18	371	4941	71.7276
Random_663	186	167	24	1	0	19	343	4848	82.8993
Random_664	164	142	7	3	1	22	365	4887	90.688
Random_665	162	142	14	1	1	20	360	4997	77.8306
Random_666	195	166	18	6	1	29	349	4770	94.6493
Random_667	183	159	13	2	0	24	334	4912	79.8462
Random_668	170	148	15	5	1	22	367	4946	77.4559
Random_669	184	164	17	3	1	20	299	5021	83.25
Random_670	197	170	27	6	1	27	320	5088	89.58
Random_671	200	174	26	2	1	26	352	4800	75.1895
Random_672	186	160	20	2	0	26	342	4930	85.3963
Random_673	194	178	20	7	2	16	374	4905	77.3127
Random_674	202	180	28	8	1	22	359	5023	71.6066
Random_675	218	202	20	5	4	16	312	4996	72.3924
Random_676	198	168	19	6	2	30	386	4859	83.0949
Random_677	160	143	21	5	0	17	375	5038	79.3472
Random_678	193	173	24	1	0	20	312	4947	69.9037
Random_679	187	169	18	3	2	18	343	5066	71.697
Random_680	193	173	22	3	2	20	340	4854	85.6903
Random_681	178	154	21	6	3	24	387	4831	93.8086
Random_682	181	159	21	4	1	22	385	5087	79.4872
Random_683	219	190	27	3	0	29	339	4886	79.9065
Random_684	163	151	26	4	2	12	354	4916	74.3036
Random_685	187	165	15	6	0	22	317	4897	59.2052
Random_686	181	161	31	4	4	20	380	5081	77.1508
Random_687	184	160	23	4	1	24	338	5201	77.97
Random_688	202	184	20	8	3	18	331	5091	102.309
Random_689	181	154	24	5	1	27	363	5015	73.2082
Random_690	166	140	21	3	1	26	339	4885	90.1724
Random_691	190	171	25	3	0	19	357	4899	73.4142
Random_692	188	156	27	3	1	32	334	5019	93.4212
Random_693	197	161	20	7	3	36	333	4945	97.2066
Random_694	163	147	14	6	0	16	369	5103	75.6524
Random_695	199	174	19	3	1	25	333	4679	86.6096
Random_696	215	191	22	5	3	24	326	5129	81.885
Random_697	168	142	18	3	2	26	381	4895	71.4859
Random_698	204	176	29	10	6	28	358	4799	72.6307
Random_699	184	167	17	6	2	17	326	5011	95.5971
Random_700	211	193	17	6	1	18	355	4890	86.4517
Random_701	195	169	26	3	2	26	343	5059	87.2529
Random_702	197	180	36	9	2	17	336	4917	91.551
Random_703	206	175	17	2	1	31	363	5094	74.7331
Random_704	183	161	18	8	0	22	342	5116	86.7391
Random_705	168	151	27	6	1	17	328	5096	78.8789
Random_706	171	153	17	1	0	18	401	4856	82.1521
Random_707	203	176	15	4	0	27	362	4962	89.6446
Random_708	196	173	24	3	1	23	350	4993	90.9024
Random_709	176	143	21	4	1	33	411	4803	88.0077
Random_710	214	179	22	1	0	35	341	5136	75.6194
Random_711	201	177	21	2	1	24	359	4857	81.539
Random_712	193	173	36	2	1	20	371	5015	71.8511
Random_713	176	157	24	8	2	19	373	5139	73.2574
Random_714	190	169	21	5	2	21	344	4840	80.2915
Random_715	200	175	11	5	1	25	369	4793	73.4536
Random_716	189	159	23	5	2	30	328	5162	92.1274
Random_717	189	170	14	5	1	19	336	4941	63.8635
Random_718	217	197	33	7	2	20	372	5016	70.125
Random_719	179	153	19	4	0	26	378	4853	84.1213
Random_720	193	180	33	5	1	13	312	4820	100.895
Random_721	182	167	18	4	0	15	359	5050	87.6486
Random_722	184	166	23	2	0	18	342	5016	77.4567
Random_723	182	157	22	4	1	25	379	4822	65.0886
Random_724	186	169	19	5	2	17	343	4999	83.6893
Random_725	205	176	25	4	2	29	358	4841	81.1237
Random_726	145	129	18	2	0	16	354	5272	80.8295
Random_727	204	179	20	6	1	25	357	4883	76.2857
Random_728	198	173	23	1	0	25	362	5054	86.5442
Random_729	176	153	19	2	0	23	368	4699	90.8737
Random_730	187	170	31	4	3	17	335	5016	82.2509
Random_731	194	166	27	2	0	28	331	4922	84.5331
Random_732	179	161	20	5	1	18	305	5071	79.7762
Random_733	177	153	22	4	0	24	335	5042	99.8934
Random_734	196	174	31	3	0	22	347	4976	87.411
Random_735	182	161	26	7	1	21	303	5057	77.718
Random_736	168	141	25	2	1	27	351	5027	69.8249
Random_737	170	147	27	4	2	23	336	4998	74.9173
Random_738	183	168	19	3	0	15	353	4905	86.7273
Random_739	174	145	22	1	0	29	374	4957	84.3421
Random_740	177	147	24	2	0	30	318	5016	68.8233
Random_741	174	150	16	2	0	24	324	4910	68.7362
Random_742	171	148	18	3	3	23	393	4902	74.6548
Random_743	180	157	25	5	1	23	302	5100	82.2427
Random_744	227	202	27	3	2	25	333	4824	72.9897
Random_745	222	193	21	7	2	29	317	4844	79.0688
Random_746	190	167	28	7	2	23	367	5114	89.7509
Random_747	192	169	26	2	1	23	344	4938	66.6796
Random_748	184	160	19	1	0	24	393	5004	76.2651
Random_749	209	184	19	3	0	25	316	5009	71.8188
Random_750	163	134	19	3	2	29	397	4976	75.9647
Random_751	207	185	31	3	0	22	357	4814	82.3846
Random_752	205	176	17	4	1	29	397	4818	77.0317
Random_753	170	146	23	3	2	24	382	4902	61.7273
Random_754	177	154	22	2	2	23	341	4914	94.5269
Random_755	194	169	14	4	1	25	370	4969	96.7386
Random_756	187	162	32	2	1	25	361	4863	85.6655
Random_757	182	154	16	1	0	28	356	4838	87.2186
Random_758	184	164	19	4	1	20	367	4938	77.4199
Random_759	172	156	21	3	0	16	366	4986	88.2435
Random_760	163	144	19	6	4	19	354	5186	63.2548
Random_761	202	173	19	4	2	29	357	4669	88.5487
Random_762	191	165	25	8	4	26	343	4991	85.6971
Random_763	211	176	28	7	3	35	316	4996	89.0211
Random_764	215	186	32	3	0	29	325	4952	101.292
Random_765	150	132	16	4	0	18	321	4998	78.7398
Random_766	183	161	20	5	1	22	374	4949	75.7004
Random_767	211	191	14	4	2	20	333	4875	91.6849
Random_768	196	179	17	2	0	17	350	4964	61.2687
Random_769	185	164	21	4	1	21	357	4806	86.9764
Random_770	195	164	22	3	1	31	389	4832	75.0102
Random_771	173	156	23	1	0	17	302	4966	79.5382
Random_772	181	158	23	4	1	23	315	4947	84.5884
Random_773	146	127	11	5	3	19	402	4821	72.4512
Random_774	186	163	21	5	2	23	376	5019	94.2741
Random_775	198	177	20	6	1	21	376	4916	73.2941
Random_776	176	153	12	4	1	23	357	4873	80.9888
Random_777	190	160	28	1	0	30	359	4794	77.5507
Random_778	205	169	31	6	3	36	347	5020	84.3007
Random_779	182	156	26	5	1	26	355	5020	72.8452
Random_780	202	173	18	5	1	29	343	4905	65.1349
Random_781	189	172	20	6	0	17	349	4743	75.5362
Random_782	190	167	15	3	0	23	318	4939	80.2183
Random_783	184	163	21	6	0	21	355	5102	88.2846
Random_784	179	149	20	2	0	30	385	4993	80.6404
Random_785	194	167	28	5	0	27	324	4932	59.1809
Random_786	174	146	15	4	2	28	338	5006	86.7978
Random_787	225	191	31	7	2	34	302	5040	68.8046
Random_788	195	173	17	3	0	22	342	4954	78.5878
Random_789	225	199	19	1	0	26	330	4884	74.2935
Random_790	208	191	24	5	0	17	369	4756	78.4046
Random_791	161	147	25	7	2	14	348	5125	76.9469
Random_792	196	172	34	6	3	24	389	5007	66.1204
Random_793	186	162	25	6	2	24	395	4830	93.3701
Random_794	211	184	22	3	2	27	357	4912	75.3125
Random_795	214	181	30	7	2	33	365	4804	87.4146
Random_796	163	148	18	5	1	15	379	4918	69.2252
Random_797	181	157	17	3	0	24	354	5035	92.2794
Random_798	178	151	14	3	1	27	374	5036	82.0511
Random_799	218	193	22	4	1	25	303	4837	78.6151
Random_800	190	165	13	4	1	25	345	4799	94.6246
Random_801	193	172	26	4	2	21	325	4814	103.208
Random_802	188	170	22	2	1	18	369	5218	90.2924
Random_803	199	183	22	5	0	16	380	4910	77.2536
Random_804	199	175	26	10	5	24	375	4854	71.1171
Random_805	200	170	30	5	2	30	353	4855	81.8407
Random_806	204	172	25	3	2	32	334	4986	81.2653
Random_807	169	142	21	2	0	27	362	5255	81.9805
Random_808	171	140	17	1	1	31	369	4998	78.3184
Random_809	187	160	18	3	1	27	323	5028	75.2102
Random_810	189	162	20	6	0	27	342	4971	83.3759
Random_811	155	141	15	4	2	14	403	4930	75.541
Random_812	184	166	24	10	4	18	353	5101	85.5887
Random_813	215	190	28	4	1	25	360	5023	84.9182
Random_814	168	145	31	3	1	23	363	5166	86.9636
Random_815	212	182	15	3	0	30	354	4797	79.0438
Random_816	161	136	15	4	2	25	334	5098	83.3103
Random_817	187	159	14	2	0	28	323	4938	87.5603
Random_818	202	177	16	10	0	25	376	5017	72.8724
Random_819	168	136	18	2	1	32	336	4863	72.8972
Random_820	184	164	27	2	1	20	374	5170	92.7782
Random_821	213	181	21	6	1	32	293	5013	72.4543
Random_822	167	150	19	3	0	17	335	4953	77.3257
Random_823	198	163	22	8	4	35	369	4754	81.1309
Random_824	193	164	19	2	0	29	387	4981	77.6056
Random_825	202	183	26	6	2	19	355	4895	102.975
Random_826	184	166	18	3	1	18	341	4997	71.3451
Random_827	189	168	26	4	0	21	353	5048	86.2068
Random_828	206	187	28	1	0	19	350	5001	70.2174
Random_829	173	147	19	8	3	26	313	4951	84.9312
Random_830	201	176	27	6	1	25	315	4944	72.4211
Random_831	188	165	24	1	1	23	342	4739	96.514
Random_832	175	155	22	2	0	20	373	4814	70.278
Random_833	170	150	18	8	4	20	355	5022	72.3954
Random_834	219	192	32	4	3	27	340	5039	83.6029
Random_835	162	138	11	6	0	24	341	5075	94.567
Random_836	160	142	14	3	0	18	401	5161	64.8697
Random_837	179	158	21	7	3	21	324	4869	78.2302
Random_838	205	178	25	4	1	27	347	4936	82.4924
Random_839	176	150	31	4	0	26	351	4759	87.7869
Random_840	171	147	23	5	3	24	320	5028	85.2759
Random_841	174	155	21	3	2	19	369	4896	67.4566
Random_842	193	167	31	4	1	26	367	4960	82.8029
Random_843	214	186	28	4	2	28	310	4908	89.434
Random_844	224	196	25	4	2	28	342	4582	98.1462
Random_845	177	151	6	5	1	26	370	4798	83.8231
Random_846	168	153	18	6	2	15	359	4749	94.6125
Random_847	212	188	24	6	1	24	295	4953	71.1931
Random_848	201	178	23	3	2	23	339	4839	78.3039
Random_849	191	176	24	7	1	15	364	4827	76.5127
Random_850	197	167	27	7	5	30	354	4924	78.6759
Random_851	215	189	22	1	1	26	369	4860	77.3375
Random_852	197	167	26	8	1	30	327	5010	83.6703
Random_853	175	153	19	5	3	22	364	4867	80.8188
Random_854	224	198	24	3	2	26	318	4875	80.5729
Random_855	192	166	23	2	1	26	371	5076	79.2644
Random_856	187	162	18	2	1	25	376	4918	60.1607
Random_857	194	168	19	6	1	26	366	5213	67.9252
Random_858	185	166	20	5	1	19	359	4950	82.3255
Random_859	189	170	22	4	0	19	323	4967	86.9781
Random_860	217	190	26	2	0	27	337	4925	82.8097
Random_861	197	175	27	4	1	22	343	4977	85.6688
Random_862	225	199	38	8	0	26	338	4853	87.9574
Random_863	203	180	22	3	0	23	353	4777	89.3943
Random_864	198	177	18	3	0	21	324	4813	76.1488
Random_865	173	146	21	2	0	27	320	5052	71.0896
Random_866	173	148	17	3	1	25	338	4789	88.3649
Random_867	188	161	13	4	1	27	350	5078	76.2857
Random_868	216	184	31	5	1	32	346	4850	77.8237
Random_869	177	152	20	4	0	25	330	4886	84.2197
Random_870	210	183	17	1	0	27	332	5042	72.2736
Random_871	181	155	31	4	3	26	393	4949	86.0082
Random_872	204	181	24	6	3	23	371	4824	77.976
Random_873	175	159	15	2	1	16	366	4846	86.9925
Random_874	209	187	37	4	1	22	366	4861	76.3551
Random_875	174	157	21	2	0	17	315	5119	87.3623
Random_876	153	129	15	4	0	24	344	5170	60.5814
Random_877	180	164	22	4	1	16	354	5051	81.2151
Random_878	169	146	18	3	1	23	373	4881	90.3226
Random_879	216	189	31	3	1	27	336	4894	70.4078
Random_880	208	179	19	3	2	29	362	4685	94.6678
Random_881	183	163	23	2	1	20	409	4815	73.8843
Random_882	201	177	14	8	0	24	341	4860	81.4429
Random_883	180	159	32	1	0	21	349	4900	77.9783
Random_884	213	191	26	3	1	22	336	4975	79.8
Random_885	188	157	18	2	0	31	387	4961	87.6645
Random_886	178	146	14	3	0	32	397	4981	95.192
Random_887	187	170	24	4	2	17	315	4926	89.5688
Random_888	215	184	30	3	1	31	339	4899	89.0491
Random_889	201	177	23	9	2	24	341	4958	75.5431
Random_890	149	132	23	2	0	17	403	4967	90.1748
Random_891	179	160	18	5	1	19	376	4979	83.0078
Random_892	186	158	14	7	1	28	326	5117	73.6054
Random_893	173	147	18	2	0	26	354	5049	81.4923
Random_894	212	187	18	3	0	25	329	4869	70.7692
Random_895	172	152	22	8	3	20	366	4982	67.1635
Random_896	180	162	18	5	2	18	338	4932	74.6491
Random_897	191	169	27	6	5	22	332	5018	76.0144
Random_898	179	153	16	3	0	26	336	4962	77.7698
Random_899	182	163	23	0	0	19	371	4997	71.5588
Random_900	185	175	19	5	3	10	315	4889	82.3129
Random_901	200	176	22	8	1	24	368	4786	71.9859
Random_902	180	160	25	6	2	20	356	5017	80.1911
Random_903	172	150	15	1	0	22	353	4958	85.1386
Random_904	190	162	20	4	2	28	381	4740	70.6212
Random_905	197	175	28	3	1	22	326	4905	76.5583
Random_906	181	157	15	3	0	24	385	5029	91.4015
Random_907	206	187	25	5	1	19	348	5094	74.8418
Random_908	200	175	16	6	0	25	329	4974	69.7766
Random_909	209	181	24	6	0	28	366	5002	76.7399
Random_910	205	189	17	5	1	16	352	4831	85.8581
Random_911	194	174	21	5	1	20	340	5033	85.2866
Random_912	191	168	19	5	1	23	359	4974	89.1673
Random_913	176	158	17	7	3	18	364	4780	80.4566
Random_914	219	190	24	8	4	29	345	4961	75.3953
Random_915	191	164	24	4	0	27	331	5082	70.1138
Random_916	168	145	15	3	0	23	337	4866	67.0856
Random_917	201	177	19	3	0	24	366	4625	98.4556
Random_918	162	141	20	1	0	21	348	5114	71.7556
Random_919	174	161	18	4	2	13	340	4972	89.8029
Random_920	157	140	15	3	1	17	366	5039	71.8135
Random_921	184	167	26	1	0	17	382	4968	69.8893
Random_922	188	162	18	5	2	26	399	4871	86.7782
Random_923	173	160	38	5	2	13	366	4988	84.1389
Random_924	188	160	23	7	2	28	345	4877	80.91
Random_925	224	205	34	8	5	19	324	4852	76.7753
Random_926	217	194	33	5	3	23	278	4831	71.1452
Random_927	178	161	30	5	2	17	370	4913	84.7572
Random_928	195	172	27	4	3	23	324	5004	79.8
Random_929	174	154	17	3	2	20	332	4851	77.6216
Random_930	197	174	29	8	4	23	390	4851	68.0255
Random_931	203	184	27	4	0	19	337	4857	68.6481
Random_932	181	165	16	3	2	16	315	4762	88.6259
Random_933	204	185	27	8	3	19	362	4960	73.0346
Random_934	215	192	19	8	2	23	297	4984	84.4042
Random_935	172	154	18	5	2	18	373	4905	68.3614
Random_936	190	160	21	2	0	30	340	4842	86.2103
Random_937	218	199	23	7	4	19	328	4888	85.5439
Random_938	175	149	17	5	3	26	330	4958	89.716
Random_939	194	169	19	3	1	25	360	4887	66.9881
Random_940	189	163	21	5	1	26	362	4860	104.245
Random_941	220	188	26	7	3	32	282	5067	66.6835
Random_942	207	181	23	8	4	26	368	4884	88.8655
Random_943	174	152	18	1	1	22	364	5059	92.125
Random_944	192	170	20	4	0	22	331	5096	74.2808
Random_945	188	156	28	8	3	32	324	5041	83.6803
Random_946	192	175	19	4	1	17	356	5077	75.472
Random_947	175	154	25	5	2	21	337	4974	76.6889
Random_948	165	146	23	2	0	19	350	5013	85.4612
Random_949	182	155	18	5	0	27	377	4948	83.0273
Random_950	196	170	12	2	0	26	326	4985	75.0936
Random_951	177	154	19	5	1	23	386	4894	78.9315
Random_952	175	149	14	3	0	26	342	5152	75.4046
Random_953	188	171	24	4	1	17	385	4929	71.8159
Random_954	177	154	27	3	1	23	349	4938	82.6406
Random_955	159	138	26	7	0	21	354	4970	99.754
Random_956	187	168	23	2	0	19	362	4873	86.0947
Random_957	182	159	29	8	2	23	392	4953	84.2337
Random_958	202	172	28	5	0	30	358	4739	55.8992
Random_959	187	162	13	3	0	25	342	4908	92.6627
Random_960	238	216	30	4	3	22	354	5005	80.9877
Random_961	179	153	22	3	1	26	316	5110	88.8035
Random_962	223	198	19	2	0	25	326	4926	89.1821
Random_963	185	155	18	1	0	30	313	4944	81.0738
Random_964	197	173	24	5	1	24	357	4992	88.2253
Random_965	162	139	18	3	1	23	355	5056	82.1602
Random_966	175	159	24	5	3	16	340	5003	76.3519
Random_967	157	134	24	3	1	23	363	4796	78.2377
Random_968	215	193	35	5	2	22	292	5035	77.316
Random_969	205	178	37	6	3	27	371	4888	87.5734
Random_970	208	189	34	4	1	19	327	5039	82.0031
Random_971	190	167	29	2	0	23	348	4760	74.1469
Random_972	168	141	16	4	1	27	374	4993	68.8534
Random_973	190	169	19	4	2	21	374	4635	75.1832
Random_974	178	149	26	7	3	29	351	4862	83.273
Random_975	185	163	22	4	2	22	356	4892	89.5231
Random_976	185	157	23	3	1	28	366	4984	85.7967
Random_977	199	177	25	4	0	22	360	4984	81.2321
Random_978	178	157	16	3	1	21	402	4865	96.2694
Random_979	163	147	17	1	1	16	307	5038	78.4084
Random_980	181	155	19	5	1	26	377	5031	77.7536
Random_981	209	187	27	3	0	22	363	4921	85.5474
Random_982	166	147	13	1	0	19	367	5003	74.8075
Random_983	187	153	18	6	3	34	327	4855	74.5018
Random_984	200	168	36	1	1	32	342	4914	83.0256
Random_985	177	151	22	2	0	26	386	4878	74.1822
Random_986	199	171	33	4	1	28	317	4949	77.4504
Random_987	186	165	22	2	1	21	347	4912	79.4332
Random_988	177	148	20	2	1	29	343	5006	83.7616
Random_989	185	159	28	7	1	26	301	5285	91.5704
Random_990	192	166	16	9	3	26	337	4906	82.8966
Random_991	193	171	22	4	2	22	341	5192	69.8826
Random_992	162	141	17	5	1	21	387	4791	65.396
Random_993	173	151	21	3	1	22	328	4876	92.2869
Random_994	206	173	20	3	1	33	366	5019	67.0365
Random_995	186	171	28	4	1	15	369	5032	82.9113
Random_996	196	168	25	7	1	28	371	4969	77.5951
Random_997	196	171	29	5	1	25	344	5023	86.492
Random_998	186	157	24	3	1	29	366	5041	86.1167
Random_999	230	203	22	4	1	27	332	4780	82.9936
Random_1000	167	146	13	3	0	21	381	4979	71.7068
Random_1001	182	157	19	7	2	25	360	4884	94.8566
Random_1002	212	188	27	4	1	24	326	4820	76.0439
Random_1003	161	144	10	2	0	17	315	4838	75.8735
Random_1004	177	161	19	8	0	16	335	4835	75.2472
Random_1005	161	141	21	4	1	20	359	4984	80.7241
Random_1006	187	159	29	5	2	28	364	4875	83.9614
Random_1007	162	148	18	0	0	14	386	4893	102.625
Random_1008	177	163	18	3	1	14	395	4935	94.1736
Random_1009	180	164	19	4	0	16	341	5017	67.88
Random_1010	183	161	27	6	1	22	354	4916	93.5825
Random_1011	163	139	30	4	1	24	368	5051	78.2364
Random_1012	169	151	19	5	2	18	326	5126	71.3846
Random_1013	159	139	21	3	0	20	389	5073	68.1858
Random_1014	197	168	18	4	2	29	401	4944	83.9825
Random_1015	188	163	23	5	1	25	351	4686	83.69
Random_1016	164	140	12	6	2	24	393	5034	67.5645
Random_1017	185	168	19	1	1	17	330	4905	70.6314
Random_1018	173	160	16	3	1	13	368	5040	76.5977
Random_1019	174	149	16	6	2	25	409	4923	76.7085
Random_1020	187	164	29	7	3	23	398	4868	83.4964
Random_1021	197	170	20	3	1	27	368	4793	78.1789
Random_1022	156	139	15	4	1	17	385	4994	70.3667
Random_1023	146	128	14	1	0	18	347	5038	104.401
Random_1024	149	126	15	2	0	23	362	4916	74.7347
Random_1025	196	175	18	2	1	21	388	4870	90.4823
Random_1026	221	192	33	8	1	29	340	5017	78.9176
Random_1027	182	160	14	3	1	22	348	4951	67.0038
Random_1028	163	145	21	7	3	18	367	5110	75.3793
Random_1029	231	203	30	5	1	28	324	4866	76.0732
Random_1030	194	172	28	6	3	22	388	5016	67.3074
Random_1031	180	160	29	5	3	20	337	5039	76.3564
Random_1032	187	159	20	7	3	28	367	5180	82.627
Random_1033	182	155	16	2	0	27	346	4841	81.4795
Random_1034	176	161	26	5	0	15	359	4897	84.8315
Random_1035	177	147	17	4	0	30	332	4760	84.3273
Random_1036	195	159	17	5	2	36	324	5010	95.1286
Random_1037	208	185	18	3	1	23	350	4807	86.0621
Random_1038	172	156	19	4	2	16	382	4988	72.0427
Random_1039	166	141	17	1	0	25	378	5071	81.5737
Random_1040	203	176	18	3	0	27	341	5101	95.6224
Random_1041	175	159	18	5	3	16	383	4870	88.9253
Random_1042	172	151	25	6	0	21	378	5140	92.4559
Random_1043	194	176	15	9	2	18	350	4919	80.6714
Random_1044	195	172	18	7	1	23	347	4821	79.4774
Random_1045	196	176	20	4	0	20	375	4925	90.718
Random_1046	168	148	21	3	0	20	369	4833	79.8979
Random_1047	180	157	15	6	2	23	347	5008	73.2528
Random_1048	172	143	20	4	2	29	405	5020	84.5692
Random_1049	173	148	26	2	0	25	401	4873	92.8982
Random_1050	216	187	25	4	2	29	368	4775	79.64
Random_1051	183	164	16	0	0	19	327	4993	76.8008
Random_1052	194	173	22	1	0	21	336	4800	74.7537
Random_1053	180	163	19	1	0	17	307	5062	82.7955
Random_1054	167	141	16	5	3	26	383	5052	80.0487
Random_1055	216	198	23	7	1	18	337	4935	85.5723
Random_1056	190	164	27	3	0	26	365	4979	76.7088
Random_1057	170	149	18	1	0	21	397	4938	83.9964
Random_1058	213	189	23	3	1	24	343	4714	74.1497
Random_1059	174	157	15	4	1	17	390	5060	79.9962
Random_1060	216	187	22	8	2	29	354	4855	86.4698
Random_1061	212	188	21	2	1	24	314	5112	68.3698
Random_1062	191	167	18	5	1	24	345	4934	95.9124
Random_1063	223	201	25	5	0	22	369	4798	68.1815
Random_1064	164	141	19	1	0	23	364	4993	83.9496
Random_1065	183	162	10	3	0	21	371	5015	84.2037
Random_1066	187	168	16	3	0	19	369	4777	97.8497
Random_1067	238	203	31	4	1	35	343	4760	92.9908
Random_1068	197	175	30	5	4	22	319	4874	76.4686
Random_1069	202	176	23	6	1	26	374	5161	90.9652
Random_1070	195	161	15	6	2	34	318	4964	82.1236
Random_1071	197	182	32	3	0	15	357	4901	77.4423
Random_1072	183	173	27	8	1	10	351	4810	85.9069
Random_1073	165	147	15	3	0	18	355	5003	81.6585
Random_1074	181	162	20	10	3	19	398	5053	88.0189
Random_1075	174	149	17	3	2	25	370	4961	76.5673
Random_1076	180	156	20	6	3	24	349	4731	83.3237
Random_1077	210	184	23	4	2	26	337	4733	82.6055
Random_1078	177	151	14	3	1	26	357	5085	62.832
Random_1079	177	152	17	2	1	25	366	4941	74.8072
Random_1080	219	198	19	3	0	21	342	4844	85.6891
Random_1081	166	146	21	3	3	20	376	4910	68.5802
Random_1082	165	149	22	2	0	16	342	5116	77.9493
Random_1083	205	182	28	8	3	23	407	4820	76.0938
Random_1084	204	166	21	2	1	38	314	5041	68.9498
Random_1085	180	154	12	3	1	26	377	4918	65.6129
Random_1086	193	170	23	0	0	23	399	4722	69.168
Random_1087	187	161	16	4	2	26	353	4942	72.2615
Random_1088	230	206	24	7	4	24	301	4776	85.9035
Random_1089	192	173	15	2	0	19	378	4800	72.2672
Random_1090	225	191	26	1	1	34	314	4816	74.9615
Random_1091	216	192	16	6	3	24	322	4786	90.2715
Random_1092	213	184	19	6	2	29	372	4921	83.1804
Random_1093	186	158	16	1	1	28	380	5009	92.9724
Random_1094	175	163	19	6	2	12	421	4831	70.5903
Random_1095	189	163	28	3	2	26	334	4692	82.0939
Random_1096	209	188	36	3	2	21	328	4896	84.0502
Random_1097	176	156	20	8	4	20	356	4851	67.4406
Random_1098	189	168	27	7	2	21	352	5095	86.1834
Random_1099	177	155	13	5	0	22	361	4853	80.5361
Random_1100	164	147	15	6	1	17	375	5156	74.295
Random_1101	211	189	27	6	2	22	365	5140	90.7397
Random_1102	157	147	21	7	3	10	366	4975	67.5166
Random_1103	231	203	32	9	2	28	351	4868	79.0184
Random_1104	187	165	21	5	0	22	365	5204	76.5683
Random_1105	164	146	17	4	0	18	393	4898	80.7143
Random_1106	201	181	29	3	0	20	319	4942	74.4353
Random_1107	180	154	22	4	2	26	362	5009	81.8538
Random_1108	170	151	13	5	1	19	360	4900	74.8156
Random_1109	202	184	28	3	2	18	346	4856	76.4251
Random_1110	217	187	15	4	2	30	321	4977	81.3375
Random_1111	197	167	25	5	3	30	347	5058	79.3132
Random_1112	196	181	17	4	1	15	320	4940	75.9518
Random_1113	164	146	17	4	1	18	361	4892	63.7341
Random_1114	193	167	24	6	3	26	376	4879	78.1912
Random_1115	189	172	30	6	0	17	345	5136	70.5352
Random_1116	231	199	23	6	2	32	368	4775	79.5705
Random_1117	188	164	17	5	1	24	348	4936	78.3286
Random_1118	156	144	8	3	1	12	369	4981	61.5356
Random_1119	183	166	22	6	3	17	311	4809	72.4949
Random_1120	198	181	16	4	0	17	379	4898	89.1775
Random_1121	197	182	32	6	2	15	319	4953	86.7629
Random_1122	209	183	29	4	2	26	413	4798	87.4013
Random_1123	171	149	16	6	3	22	349	4817	77.4387
Random_1124	201	184	14	7	2	17	320	5004	77.6325
Random_1125	207	180	35	8	6	27	340	5026	71.9963
Random_1126	198	175	26	4	3	23	336	4981	91.7282
Random_1127	213	190	34	8	4	23	297	5030	85.9904
Random_1128	176	150	21	5	4	26	359	4910	67.8123
Random_1129	183	165	21	3	2	18	339	4969	86.2737
Random_1130	194	166	26	2	0	28	378	4948	74.4644
Random_1131	200	166	12	5	1	34	368	4955	84.2109
Random_1132	165	139	22	0	0	26	332	5024	90.9634
Random_1133	191	170	24	5	2	21	400	4956	94.2118
Random_1134	189	164	13	2	0	25	330	4855	74.3106
Random_1135	190	170	28	1	0	20	345	4940	72.2825
Random_1136	197	179	20	2	0	18	344	5120	70.5189
Random_1137	194	171	22	3	1	23	334	4815	93.619
Random_1138	183	166	27	6	4	17	400	5167	79.9118
Random_1139	159	139	22	5	3	20	376	5179	95.1984
Random_1140	166	146	13	3	1	20	350	4951	84.251
Random_1141	223	199	18	6	1	24	303	4900	65.1307
Random_1142	230	202	22	9	1	28	334	4833	88.7548
Random_1143	171	144	18	4	0	27	380	5081	86.1515
Random_1144	181	163	25	6	3	18	321	4899	77.3034
Random_1145	162	147	19	3	0	15	386	5004	73.4358
Random_1146	164	139	22	7	2	25	398	4945	92.5469
Random_1147	216	176	25	2	0	40	388	4711	74.2122
Random_1148	190	161	26	2	1	29	322	4904	72.5307
Random_1149	205	179	24	6	1	26	313	4942	86.9933
Random_1150	160	135	12	5	0	25	389	4848	61.0247
Random_1151	159	139	26	4	1	20	382	5167	82.502
Random_1152	184	167	28	5	2	17	410	4850	84.9225
Random_1153	182	165	23	11	3	17	357	5069	91.5472
Random_1154	196	176	25	5	2	20	352	4843	80.8768
Random_1155	198	163	15	6	3	35	344	4888	84.915
Random_1156	194	166	21	3	1	28	351	4922	67.4286
Random_1157	179	163	23	3	2	16	371	4939	94.4384
Random_1158	196	177	18	5	1	19	375	5023	83.7709
Random_1159	176	158	16	4	3	18	352	4757	76.0649
Random_1160	168	154	17	3	1	14	356	4919	77.1667
Random_1161	191	168	16	2	2	23	339	5007	73.2318
Random_1162	204	173	15	3	1	31	314	4862	89.3938
Random_1163	174	156	23	3	1	18	376	4948	84.8175
Random_1164	220	194	18	3	1	26	316	4853	73.0446
Random_1165	173	153	17	1	1	20	383	4838	78.3452
Random_1166	235	212	31	5	2	23	309	4969	81.7753
Random_1167	176	144	25	7	4	32	363	4919	75.5943
Random_1168	148	132	19	3	1	16	418	4886	59.566
Random_1169	200	180	31	7	0	20	355	5045	70.7167
Random_1170	166	131	15	5	1	35	399	5150	77.4453
Random_1171	221	198	26	3	0	23	297	4860	79.5457
Random_1172	215	189	26	8	2	26	367	4847	76.7932
Random_1173	224	201	19	4	0	23	331	4814	75.4954
Random_1174	188	169	19	7	4	19	342	4865	80.3596
Random_1175	158	138	23	2	0	20	358	4902	85.4567
Random_1176	199	178	20	5	2	21	348	4796	93.014
Random_1177	180	154	17	4	0	26	364	4947	84.5195
Random_1178	163	137	22	9	4	26	390	4963	71.0576
Random_1179	204	175	32	9	2	29	347	4819	65.2174
Random_1180	217	190	33	5	2	27	338	5072	87.7143
Random_1181	213	187	25	5	1	26	343	4831	93.7315
Random_1182	194	167	28	5	1	27	348	4675	78.8362
Random_1183	190	171	19	1	1	19	338	5004	88.1158
Random_1184	182	167	28	2	0	15	334	4993	75.6861
Random_1185	158	133	13	2	0	25	363	5042	75.4259
Random_1186	184	158	20	1	1	26	360	5026	68.3763
Random_1187	186	163	13	1	0	23	332	5012	81.6507
Random_1188	190	166	28	3	2	24	366	5006	86.7453
Random_1189	173	159	16	1	0	14	347	4929	76.5477
Random_1190	170	156	19	2	2	14	306	4956	81.2
Random_1191	181	158	23	3	3	23	360	4750	83.4428
Random_1192	216	192	24	1	0	24	342	4739	72.449
Random_1193	202	179	12	6	0	23	322	4893	71.9155
Random_1194	191	166	31	7	4	25	371	4920	84.436
Random_1195	194	165	24	2	0	29	368	5033	74.7936
Random_1196	186	160	21	6	2	26	310	5008	82.509
Random_1197	228	197	28	5	2	31	355	4915	67.3265
Random_1198	207	183	15	3	1	24	344	4857	77.4348
Random_1199	196	174	20	5	2	22	347	4736	67.9146
Random_1200	209	177	27	10	4	32	361	5200	86.1224
Random_1201	147	130	15	1	0	17	313	5080	78.0596
Random_1202	214	193	24	6	4	21	316	4754	81.1429
Random_1203	215	198	20	6	1	17	352	4806	70.6572
Random_1204	177	150	13	4	0	27	393	4876	87.7711
Random_1205	208	177	24	4	0	31	312	4927	95.3022
Random_1206	188	162	16	6	2	26	333	4770	75.1289
Random_1207	183	156	22	3	1	27	348	5062	80.0469
Random_1208	192	168	17	6	1	24	404	4952	82.9262
Random_1209	182	155	17	9	3	27	373	5070	89.0894
Random_1210	189	165	22	2	0	24	341	5146	78.1081
Random_1211	161	133	17	3	3	28	341	4992	74.136
Random_1212	172	153	10	1	0	19	325	5064	85.4301
Random_1213	194	167	25	3	2	27	355	5022	65.4221
Random_1214	216	192	29	8	3	24	334	4826	89.7523
Random_1215	189	172	14	8	2	17	354	4788	72.4859
Random_1216	170	145	15	5	1	25	391	5078	70.7538
Random_1217	187	162	20	4	1	25	382	5039	78.0797
Random_1218	190	161	16	4	0	29	377	4909	101.488
Random_1219	201	174	28	4	0	27	327	4934	86.3255
Random_1220	188	162	27	4	1	26	407	4894	75.428
Random_1221	186	160	20	5	1	26	381	5038	76.3624
Random_1222	188	159	19	3	0	29	349	4967	95.0478
Random_1223	182	160	12	6	0	22	371	4980	78.6783
Random_1224	191	164	19	4	2	27	324	5037	69.989
Random_1225	141	121	14	4	1	20	351	4944	91.3547
Random_1226	195	175	25	2	1	20	326	4964	76.1756
Random_1227	139	117	16	4	1	22	361	4900	80.4221
Random_1228	190	169	23	6	2	21	350	5144	77.5425
Random_1229	186	155	19	6	3	31	340	5011	86.3381
Random_1230	223	195	29	4	0	28	350	4826	76.6162
Random_1231	209	175	23	5	1	34	362	4829	90.2575
Random_1232	218	199	33	8	1	19	327	5048	97.871
Random_1233	193	166	17	4	2	27	346	4971	79.2031
Random_1234	196	176	19	3	1	20	330	4907	82.8095
Random_1235	166	137	24	5	1	29	339	5071	75.903
Random_1236	207	181	24	6	4	26	345	4739	80.0772
Random_1237	200	174	17	3	0	26	389	5020	89.5151
Random_1238	185	173	29	3	1	12	360	4983	81.5962
Random_1239	159	145	17	2	0	14	367	5088	67.7024
Random_1240	173	148	22	2	1	25	404	4981	82.3281
Random_1241	208	185	23	6	1	23	343	4863	77.9347
Random_1242	192	166	19	4	2	26	334	4959	108.145
Random_1243	171	146	18	3	1	25	412	4948	88.7669
Random_1244	169	147	12	4	1	22	348	4865	64.9744
Random_1245	222	191	31	4	0	31	349	4847	77.4772
Random_1246	196	169	19	4	1	27	365	4955	78.6437
Random_1247	184	167	23	7	2	17	379	4861	85.5243
Random_1248	190	172	30	6	3	18	333	4995	72.5531
Random_1249	182	161	22	2	1	21	353	4931	92.0456
Random_1250	168	138	15	2	1	30	341	5061	85.4582
Random_1251	230	198	37	6	0	32	364	4870	85.2143
Random_1252	162	144	26	6	2	18	356	5131	91.8423
Random_1253	158	137	13	7	1	21	406	5142	73.2288
Random_1254	194	179	27	4	2	15	336	4960	76.5776
Random_1255	203	181	22	3	1	22	370	4830	93.1401
Random_1256	197	174	12	6	1	23	340	4859	89.7018
Random_1257	225	186	22	3	0	39	339	4791	84.6722
Random_1258	206	175	19	6	4	31	306	4829	66.0602
Random_1259	168	135	15	3	0	33	322	5086	85.2672
Random_1260	177	150	21	2	1	27	343	4851	72.3862
Random_1261	215	198	14	4	1	17	350	4829	87.8224
Random_1262	179	151	19	3	0	28	338	5062	95.0323
Random_1263	153	134	12	3	1	19	337	5118	102.275
Random_1264	202	171	28	8	4	31	324	5118	85.3973
Random_1265	196	166	27	6	1	30	320	4770	95.8123
Random_1266	180	157	18	2	0	23	347	4820	59.6083
Random_1267	205	184	26	9	6	21	331	4980	88.577
Random_1268	190	168	21	6	3	22	350	4931	84.745
Random_1269	171	151	15	3	0	20	384	5081	78.4042
Random_1270	180	167	18	4	2	13	311	4832	89.2014
Random_1271	165	153	9	1	0	12	361	4975	84.7317
Random_1272	201	178	16	4	1	23	379	4830	80.0935
Random_1273	167	139	18	4	2	28	349	4985	73.5925
Random_1274	197	169	21	11	4	28	359	5023	80.805
Random_1275	200	176	21	5	0	24	373	4905	79.7021
Random_1276	185	165	23	4	2	20	382	4943	82.1362
Random_1277	152	134	14	3	1	18	378	4977	94.6166
Random_1278	169	149	20	5	2	20	347	4974	70.4387
Random_1279	170	145	17	5	0	25	373	4935	85.4485
Random_1280	242	212	25	6	2	30	334	4902	83.0652
Random_1281	176	159	20	3	3	17	344	4999	79.3094
Random_1282	193	174	17	2	0	19	348	4860	82.7154
Random_1283	199	183	21	7	1	16	362	4921	68.6275
Random_1284	209	186	16	4	2	23	357	4952	79.0819
Random_1285	189	165	32	4	1	24	344	4863	82.1875
Random_1286	184	162	15	4	0	22	354	4939	77.125
Random_1287	181	163	16	5	1	18	359	5203	90.5357
Random_1288	192	170	18	2	0	22	352	4970	72.5654
Random_1289	166	140	7	3	1	26	318	4950	68.712
Random_1290	193	167	24	5	1	26	355	5008	92.5909
Random_1291	181	161	26	6	4	20	326	5008	66.3897
Random_1292	169	148	20	3	1	21	347	4762	81.3333
Random_1293	177	159	19	3	1	18	306	5058	65.0667
Random_1294	184	167	18	5	2	17	320	4963	72.3758
Random_1295	206	175	18	3	1	31	315	4836	80.9311
Random_1296	185	168	21	5	1	17	344	4739	79.42
Random_1297	187	158	17	6	2	29	366	4733	77.2655
Random_1298	190	166	16	1	0	24	373	4776	69.3679
Random_1299	168	152	14	0	0	16	422	4975	78.9807
Random_1300	238	212	24	2	1	26	374	4870	89.5515
Random_1301	203	181	25	2	1	22	318	4988	91.4196
Random_1302	164	142	28	0	0	22	448	4920	83.5603
Random_1303	196	173	21	4	1	23	349	4763	62.6633
Random_1304	163	138	10	1	0	25	324	4913	75.3942
Random_1305	204	181	19	1	0	23	313	5173	85.0906
Random_1306	175	161	17	2	2	14	340	4859	74.1833
Random_1307	195	177	36	2	1	18	371	5010	85.129
Random_1308	214	196	18	4	1	18	322	4920	76.5083
Random_1309	235	206	25	7	2	29	358	4782	73.9767
Random_1310	191	172	17	5	2	19	394	4814	74.8089
Random_1311	176	157	20	3	1	19	364	4996	80.3213
Random_1312	190	167	27	3	2	23	356	4782	77.5485
Random_1313	183	159	22	7	0	24	333	4913	93.5933
Random_1314	195	164	27	9	4	31	367	4910	88.9355
Random_1315	161	139	12	3	1	22	387	4911	87.8061
Random_1316	159	135	22	3	0	24	364	5044	79.6583
Random_1317	184	167	20	1	1	17	325	4838	75.9031
Random_1318	201	179	28	4	2	22	297	5027	71.7023
Random_1319	176	154	22	5	1	22	393	4938	98.5361
Random_1320	164	146	24	11	5	18	370	5002	71.8521
Random_1321	196	176	28	1	1	20	377	4759	91.5641
Random_1322	199	176	31	8	3	23	398	4920	96.7653
Random_1323	178	163	17	2	0	15	369	5072	91.3548
Random_1324	181	160	16	3	1	21	321	4913	73.1559
Random_1325	194	176	26	6	2	18	354	4834	91.0292
Random_1326	143	126	16	5	2	17	378	5034	85.572
Random_1327	204	178	19	6	3	26	367	4870	80.8229
Random_1328	192	179	25	8	6	13	362	5248	73.7107
Random_1329	205	180	29	4	3	25	320	5062	87.8706
Random_1330	167	147	21	4	1	20	375	4817	72.0226
Random_1331	193	176	27	3	1	17	424	5004	85.2463
Random_1332	186	174	19	10	1	12	368	4768	86.4167
Random_1333	181	163	23	2	0	18	342	5156	74.1476
Random_1334	174	162	22	1	0	12	389	4931	77.9547
Random_1335	188	175	18	6	0	13	319	4835	75.8855
Random_1336	188	165	21	8	5	23	349	5056	86.6232
Random_1337	183	163	26	2	0	20	331	5036	83.1679
Random_1338	237	207	22	5	0	30	339	4768	72.057
Random_1339	175	152	16	4	3	23	361	4994	82.2917
Random_1340	181	158	22	6	3	23	362	4880	74.0179
Random_1341	177	156	19	6	0	21	318	4864	77.7315
Random_1342	199	175	18	4	1	24	333	4926	79.1925
Random_1343	175	154	18	0	0	21	350	5096	81.1673
Random_1344	157	144	18	6	2	13	368	5025	74.8221
Random_1345	198	167	20	4	1	31	332	5160	69.4912
Random_1346	220	194	23	6	1	26	341	4992	61.2532
Random_1347	191	175	25	4	2	16	351	5118	74.0372
Random_1348	161	146	20	2	1	15	371	4966	71.6151
Random_1349	196	169	26	5	2	27	353	4915	69.3767
Random_1350	196	165	25	4	2	31	344	5005	79.5804
Random_1351	202	179	21	7	1	23	336	4972	90.9175
Random_1352	198	183	20	3	0	15	347	4968	77.7292
Random_1353	213	191	34	4	0	22	371	4840	74.2615
Random_1354	207	184	13	5	0	23	345	4860	85.0968
Random_1355	211	185	29	4	1	26	343	4988	80.0199
Random_1356	169	147	20	7	1	22	374	4927	79.2218
Random_1357	138	126	20	4	0	12	365	4996	69.3108
Random_1358	181	153	22	3	1	28	359	4931	77.6714
Random_1359	193	170	29	3	1	23	359	4834	74.0167
Random_1360	209	180	21	5	4	29	358	5105	83.8582
Random_1361	198	172	24	5	1	26	381	4931	71.2543
Random_1362	193	167	29	12	5	26	361	4822	85.6823
Random_1363	183	163	23	3	0	20	329	5102	86.3902
Random_1364	190	170	22	3	1	20	346	5037	82.0302
Random_1365	177	160	15	2	0	17	282	4830	88.3665
Random_1366	175	145	23	4	1	30	328	5061	74.5887
Random_1367	179	150	11	3	1	29	388	5059	72.2928
Random_1368	163	139	16	4	2	24	359	4967	61.4224
Random_1369	206	185	25	7	4	21	361	4855	84.5907
Random_1370	171	155	18	4	1	16	368	4897	76.1
Random_1371	201	173	20	4	1	28	319	5068	74.3132
Random_1372	179	153	17	6	2	26	358	4973	81.573
Random_1373	202	172	19	5	3	30	334	4814	81.6923
Random_1374	222	191	25	9	6	31	351	4851	78.5298
Random_1375	189	165	26	4	1	24	347	4998	73.2161
Random_1376	155	137	5	2	1	18	379	5029	64.6545
Random_1377	196	173	29	1	1	23	378	4761	78.5646
Random_1378	170	147	10	9	3	23	362	4940	80.0916
Random_1379	205	180	31	6	1	25	301	4980	70.5762
Random_1380	165	141	22	4	2	24	315	4994	67.6429
Random_1381	182	169	18	4	0	13	356	4830	90.8873
Random_1382	181	159	20	8	3	22	355	4916	79.9127
Random_1383	196	170	20	8	0	26	360	4813	77.2457
Random_1384	217	194	21	5	1	23	296	4872	85.3379
Random_1385	207	181	20	7	4	26	324	4860	72.5908
Random_1386	184	159	20	3	2	25	346	4879	93.8885
Random_1387	168	153	17	3	1	15	339	4897	76.3252
Random_1388	193	172	23	5	0	21	361	4950	99.1972
Random_1389	194	169	18	5	1	25	330	4753	72.1328
Random_1390	183	160	16	6	2	23	329	5036	84.0037
Random_1391	168	155	22	8	4	13	404	4940	71.8571
Random_1392	164	150	16	6	3	14	332	5020	74.8869
Random_1393	201	174	24	3	1	27	368	4923	81.0193
Random_1394	183	160	26	7	3	23	351	4867	81.5544
Random_1395	171	152	20	3	1	19	351	4975	68.3908
Random_1396	165	145	16	10	3	20	331	4995	78.0977
Random_1397	158	138	20	6	1	20	384	5028	78.9438
Random_1398	182	160	13	2	0	22	340	4900	89.4804
Random_1399	204	178	17	3	0	26	325	4812	93.5429
Random_1400	197	171	24	3	1	26	353	5085	85.6906
Random_1401	176	156	28	5	2	20	363	4995	85.1751
Random_1402	225	203	26	4	3	22	349	4903	75.7432
Random_1403	196	181	25	8	2	15	318	4985	75.7577
Random_1404	160	139	30	5	2	21	345	4874	81.3793
Random_1405	209	178	31	4	2	31	373	5116	85.3333
Random_1406	193	166	18	5	1	27	349	4904	84.6172
Random_1407	211	184	20	5	1	27	364	4809	100.996
Random_1408	201	176	23	2	1	25	322	5044	79.7734
Random_1409	196	171	21	4	1	25	355	5128	85.6477
Random_1410	234	211	35	3	1	23	303	4776	85.3834
Random_1411	166	141	14	0	0	25	384	5036	70.547
Random_1412	153	131	15	5	4	22	369	4832	79.5993
Random_1413	212	191	16	4	0	21	318	4960	83.2347
Random_1414	159	140	26	5	2	19	347	5178	72.5079
Random_1415	216	191	20	8	3	25	336	4973	76.5674
Random_1416	178	147	22	6	2	31	361	5034	87.7076
Random_1417	203	172	20	0	0	31	375	4880	73.1972
Random_1418	169	148	22	2	0	21	327	5031	67.3925
Random_1419	185	156	22	2	1	29	381	5125	94.5936
Random_1420	182	156	21	4	1	26	388	4759	67.9134
Random_1421	178	170	29	6	2	8	311	5136	88.0035
Random_1422	172	156	17	6	2	16	372	4962	104.856
Random_1423	179	158	17	5	0	21	362	4879	94.1835
Random_1424	214	191	25	5	2	23	359	4886	87.3571
Random_1425	177	157	28	6	1	20	341	4791	70.7711
Random_1426	227	199	26	3	1	28	347	4802	86.318
Random_1427	170	150	23	2	0	20	360	5084	74.8127
Random_1428	178	158	22	1	0	20	375	5221	76.0259
Random_1429	184	157	21	4	1	27	381	4934	92.1191
Random_1430	201	172	26	2	1	29	348	5034	77.7677
Random_1431	183	157	19	5	0	26	362	4975	69.4127
Random_1432	166	145	20	4	4	21	336	5135	80.8554
Random_1433	218	195	25	7	1	23	334	5072	74.727
Random_1434	172	153	21	5	4	19	390	4969	83.6211
Random_1435	186	156	21	4	0	30	370	4903	88.1214
Random_1436	182	154	33	4	0	28	340	4816	87.5489
Random_1437	210	171	33	11	1	39	341	4782	76.2386
Random_1438	207	177	34	4	1	30	334	5048	91.8571
Random_1439	180	156	23	1	0	24	355	5132	70.1359
Random_1440	165	143	14	1	1	22	392	5137	80.9878
Random_1441	194	167	23	3	2	27	360	4883	59.1369
Random_1442	166	139	14	3	1	27	369	5040	84.6692
Random_1443	219	191	16	0	0	28	337	4679	70.743
Random_1444	206	182	22	3	2	24	320	4848	84.6806
Random_1445	201	178	30	0	0	23	346	4761	72.2445
Random_1446	194	162	20	3	1	32	350	5053	81.6194
Random_1447	203	180	24	6	1	23	318	4937	73.8035
Random_1448	177	154	20	6	2	23	361	5130	90.7059
Random_1449	146	130	18	2	0	16	378	4966	74.3197
Random_1450	170	157	18	4	1	13	394	4965	83.28
Random_1451	166	155	14	3	1	11	359	4954	73.2194
Random_1452	181	165	21	2	0	16	302	5035	85.3834
Random_1453	166	140	16	7	2	26	337	5035	90.5422
Random_1454	209	189	19	2	1	20	344	4893	94.4185
Random_1455	171	153	21	3	1	18	335	5066	72.0502
Random_1456	214	193	26	4	2	21	330	4830	64.3459
Random_1457	231	198	37	6	2	33	356	4732	90.3759
Random_1458	170	153	14	1	1	17	291	4954	80.4786
Random_1459	202	179	26	5	3	23	321	4809	84.0385
Random_1460	163	140	17	2	1	23	377	5041	75.9239
Random_1461	203	169	21	6	0	34	313	5135	73.0657
Random_1462	184	153	14	3	1	31	364	5143	81.7289
Random_1463	178	150	23	2	0	28	379	4946	68.3643
Random_1464	186	170	26	3	1	16	331	4958	70.894
Random_1465	192	167	26	5	3	25	307	4869	71.7621
Random_1466	180	144	23	4	2	36	337	4976	61.8617
Random_1467	199	167	22	6	2	32	337	4851	92.0368
Random_1468	196	179	23	2	0	17	355	4878	77.2057
Random_1469	179	157	15	2	0	22	347	4908	79.8453
Random_1470	165	142	25	4	3	23	378	4937	71.3083
Random_1471	209	188	39	8	4	21	422	4896	75.2694
Random_1472	214	193	23	6	2	21	322	4942	83.2525
Random_1473	181	161	21	3	0	20	308	4998	79.2712
Random_1474	207	183	23	1	0	24	369	4916	87.9964
Random_1475	190	165	29	3	1	25	315	5104	85.2192
Random_1476	195	168	28	0	0	27	382	4961	97.2044
Random_1477	190	164	21	5	0	26	340	5031	83.9242
Random_1478	202	178	24	2	2	24	360	4982	83.6293
Random_1479	197	172	13	4	0	25	338	4983	86.1555
Random_1480	207	177	29	1	0	30	308	4967	72.7609
Random_1481	191	169	25	2	0	22	338	4907	90.5985
Random_1482	187	158	16	9	3	29	379	4912	81.6565
Random_1483	184	155	11	4	2	29	354	4734	78.2466
Random_1484	188	169	21	6	0	19	348	4871	81.6954
Random_1485	178	154	14	3	0	24	307	4914	81.9267
Random_1486	187	165	24	6	2	22	334	5077	72.3768
Random_1487	202	180	26	4	2	22	331	4933	74.4565
Random_1488	162	138	19	3	0	24	374	5036	94.751
Random_1489	243	219	34	10	0	24	320	4899	66.015
Random_1490	178	150	18	1	0	28	365	5016	78.52
Random_1491	185	157	17	0	0	28	343	4963	84.0451
Random_1492	203	179	30	2	0	24	361	4746	82.9892
Random_1493	201	175	25	13	3	26	317	5080	83.907
Random_1494	177	152	22	3	0	25	298	4966	80.6107
Random_1495	178	160	24	2	2	18	373	4963	66.9486
Random_1496	187	165	23	5	5	22	321	5089	82.9242
Random_1497	155	139	15	2	1	16	382	5034	89.209
Random_1498	194	172	14	1	0	22	399	4897	70.1333
Random_1499	196	171	30	4	3	25	330	4932	73.5263
Random_1500	200	179	15	4	0	21	321	4759	69.9966
Random_1501	185	167	31	6	2	18	360	5056	85.7747
Random_1502	181	156	25	1	1	25	386	4933	71.0892
Random_1503	214	187	18	0	0	27	345	4818	78.7224
Random_1504	194	176	25	3	1	18	356	5007	75.3732
Random_1505	193	164	14	4	1	29	332	4902	72.9249
Random_1506	155	130	9	5	2	25	382	5037	74.2634
Random_1507	169	151	17	2	0	18	395	4971	83.75
Random_1508	200	165	20	3	0	35	372	4875	88.5458
Random_1509	180	165	19	3	1	15	388	5072	79.3407
Random_1510	190	165	25	4	1	25	345	4986	81.7049
Random_1511	201	177	27	7	2	24	386	4824	63.0851
Random_1512	176	155	14	2	1	21	348	4821	80.1028
Random_1513	160	132	19	4	1	28	336	4994	77.3056
Random_1514	244	221	32	7	3	23	315	4767	77.9554
Random_1515	209	181	14	2	1	28	332	4906	84.3445
Random_1516	170	148	14	4	1	22	335	5066	77.4197
Random_1517	180	162	21	6	0	18	349	4835	84.3745
Random_1518	190	160	21	4	1	30	406	4858	58.5052
Random_1519	210	181	24	3	1	29	376	4842	81.9225
Random_1520	159	140	35	6	4	19	377	4865	75.9046
Random_1521	154	135	11	5	2	19	385	5008	89.68
Random_1522	190	170	16	3	0	20	354	4804	81.1638
Random_1523	203	178	24	4	2	25	318	5060	74.0511
Random_1524	207	173	25	2	0	34	327	4856	78.4917
Random_1525	173	155	20	8	1	18	333	4889	77.6514
Random_1526	194	172	22	4	1	22	342	4995	73.0386
Random_1527	210	178	27	4	0	32	334	4764	92.1215
Random_1528	193	168	19	2	1	25	348	4837	90.2143
Random_1529	169	149	14	3	1	20	336	5095	90.0345
Random_1530	185	158	22	2	1	27	366	5081	95.7417
Random_1531	177	153	18	6	2	24	372	4907	79.4623
Random_1532	170	150	19	11	6	20	370	4810	82.313
Random_1533	181	151	19	5	4	30	361	4836	67.6692
Random_1534	183	164	14	7	2	19	359	4955	80.1716
Random_1535	177	149	19	5	2	28	377	5012	75.1028
Random_1536	201	184	22	7	1	17	331	4899	82.0318
Random_1537	182	158	22	4	2	24	350	4927	77.7421
Random_1538	197	176	18	11	0	21	351	5046	88.509
Random_1539	203	179	29	4	2	24	371	4982	83.5113
Random_1540	184	157	21	7	1	27	407	5019	97.6466
Random_1541	180	152	17	3	1	28	353	5290	86.6287
Random_1542	213	181	33	5	3	32	366	4979	99.6547
Random_1543	202	179	27	7	2	23	315	4949	82.861
Random_1544	171	158	22	3	2	13	352	4924	82.1514
Random_1545	161	143	19	2	1	18	424	4740	76.0568
Random_1546	184	160	23	3	0	24	340	4953	69.0036
Random_1547	189	164	18	4	2	25	339	4905	85.6075
Random_1548	195	175	16	3	1	20	310	4764	89.0623
Random_1549	192	170	22	5	0	22	352	4826	75.3911
Random_1550	192	165	19	5	1	27	339	4894	82.218
Random_1551	193	170	21	8	3	23	336	4933	82.0467
Random_1552	195	168	22	2	0	27	326	4943	72.5498
Random_1553	169	154	21	10	3	15	317	5082	86.0346
Random_1554	188	165	31	3	1	23	350	4830	74.0975
Random_1555	194	168	22	4	3	26	313	4940	89.7799
Random_1556	199	170	21	3	1	29	353	5024	89.9181
Random_1557	160	137	22	4	3	23	382	5155	69
Random_1558	263	228	28	4	3	35	331	4713	86.9692
Random_1559	181	157	21	5	2	24	362	5027	86.4859
Random_1560	169	149	21	5	0	20	322	4972	65.3034
Random_1561	145	136	18	3	0	9	397	4930	73.1699
Random_1562	151	130	23	6	1	21	392	5097	74.8945
Random_1563	167	148	25	3	1	19	359	5025	98.8524
Random_1564	180	149	18	7	2	31	332	4913	80.1786
Random_1565	167	151	16	8	3	16	353	4859	62.8345
Random_1566	201	171	16	4	0	30	340	4911	77.9004
Random_1567	166	141	21	6	2	25	333	5116	69.8672
Random_1568	191	164	21	4	1	27	379	4863	82.4594
Random_1569	179	167	21	7	1	12	375	5143	78.0158
Random_1570	189	160	15	3	0	29	352	4867	76.3551
Random_1571	189	169	18	4	0	20	370	4791	79.3139
Random_1572	177	154	16	3	1	23	349	5197	77.7955
Random_1573	207	190	31	4	1	17	334	5039	89.5178
Random_1574	192	175	26	5	2	17	322	4837	90.6961
Random_1575	211	189	27	2	0	22	339	5069	74.4917
Random_1576	187	164	22	2	2	23	364	5049	97.911
Random_1577	210	179	28	4	2	31	362	5142	80.8811
Random_1578	184	160	18	5	0	24	349	4938	83.5201
Random_1579	160	146	25	4	1	14	378	4921	92.2956
Random_1580	178	153	15	7	3	25	408	4821	81.8038
Random_1581	172	149	22	5	2	23	320	5034	83.1245
Random_1582	176	161	25	6	4	15	366	4979	87.5689
Random_1583	165	145	11	2	0	20	364	4891	72.1093
Random_1584	174	157	25	4	2	17	376	4972	79.1495
Random_1585	207	186	22	3	0	21	329	4962	70.1733
Random_1586	205	184	19	9	2	21	365	4647	86.7347
Random_1587	183	169	15	9	4	14	321	5035	96.0985
Random_1588	166	146	21	6	2	20	365	5063	91.1012
Random_1589	198	174	19	2	0	24	358	5025	86.3404
Random_1590	155	134	11	5	0	21	359	4937	86.3395
Random_1591	172	151	26	5	2	21	367	4918	76.769
Random_1592	153	131	17	2	0	22	433	4949	67.8595
Random_1593	215	193	22	5	3	22	320	4894	75.6473
Random_1594	221	191	21	6	0	30	337	4840	75.6724
Random_1595	203	182	17	5	0	21	330	4768	84.2542
Random_1596	192	166	17	3	2	26	353	4818	70.4964
Random_1597	186	169	25	2	0	17	343	5087	66.9233
Random_1598	168	145	20	0	0	23	320	5044	76.0975
Random_1599	146	127	19	3	1	19	327	5124	66.8675
Random_1600	181	164	25	3	0	17	324	4958	80.6985
Random_1601	192	165	14	3	1	27	339	4819	72.8384
Random_1602	166	150	24	4	0	16	328	5043	78.3875
Random_1603	178	161	17	6	1	17	373	4900	79.9375
Random_1604	157	130	12	2	2	27	346	4919	69.7583
Random_1605	186	165	22	2	0	21	333	4888	78.0078
Random_1606	215	186	28	8	4	29	332	4923	80.8794
Random_1607	207	189	21	3	0	18	379	4814	78.2787
Random_1608	183	164	19	1	0	19	372	4904	84.206
Random_1609	223	186	24	6	1	37	370	4701	88.6851
Random_1610	194	170	24	7	2	24	313	4838	82.6808
Random_1611	194	169	18	0	0	25	336	5054	85.8561
Random_1612	167	140	23	2	2	27	359	4926	85.4084
Random_1613	225	204	31	4	1	21	295	4837	88.3015
Random_1614	186	159	26	4	3	27	324	4940	88.4228
Random_1615	200	180	25	2	0	20	322	4788	54.2095
Random_1616	186	170	24	3	2	16	362	4960	87.8471
Random_1617	193	166	19	5	2	27	334	4853	86.3569
Random_1618	195	174	31	4	2	21	370	5190	91.5931
Random_1619	169	147	23	3	2	22	380	4994	71.7075
Random_1620	182	156	33	7	1	26	390	4792	100.089
Random_1621	184	168	23	6	1	16	379	4920	78.1684
Random_1622	183	158	17	1	0	25	355	4962	81.164
Random_1623	182	161	29	4	2	21	336	4965	74.301
Random_1624	170	150	29	6	1	20	334	4974	84.3068
Random_1625	163	136	20	1	0	27	363	5089	74.2706
Random_1626	159	143	13	2	1	16	363	5005	77.2828
Random_1627	189	163	22	7	3	26	356	5144	67.5833
Random_1628	184	162	26	3	0	22	376	4922	77.6264
Random_1629	189	159	23	2	1	30	350	4892	80.4982
Random_1630	205	181	22	5	1	24	347	4756	70.9408
Random_1631	185	162	24	4	1	23	341	4941	80.7584
Random_1632	199	176	23	2	0	23	348	4934	89.8737
Random_1633	208	178	35	2	1	30	374	4900	76.6873
Random_1634	188	167	31	0	0	21	360	5046	69.4801
Random_1635	180	156	11	3	0	24	329	4851	82.9037
Random_1636	203	177	29	3	0	26	327	4991	71.3443
Random_1637	205	174	26	8	2	31	343	4925	70.8863
Random_1638	214	178	31	3	0	36	312	5042	83.602
Random_1639	162	139	17	4	1	23	323	5163	85.9926
Random_1640	183	162	20	1	1	21	360	4882	82.2302
Random_1641	169	152	29	4	2	17	375	4894	90.1165
Random_1642	170	148	15	4	0	22	355	4869	83.6752
Random_1643	186	154	24	7	4	32	331	4846	83.0714
Random_1644	187	169	25	3	1	18	326	4959	80.0379
Random_1645	215	187	25	4	0	28	353	4809	72.1327
Random_1646	215	186	24	4	2	29	371	4656	78.767
Random_1647	168	144	21	3	1	24	386	5024	73.9025
Random_1648	190	163	19	3	0	27	344	4994	77.2234
Random_1649	189	160	30	2	0	29	379	4965	82.1145
Random_1650	200	177	24	6	2	23	369	4985	85.917
Random_1651	161	135	14	4	2	26	364	5059	86.2148
Random_1652	173	149	20	6	1	24	393	4782	75.7624
Random_1653	186	164	14	3	1	22	352	5147	81.6965
Random_1654	197	174	20	5	2	23	356	4931	93.266
Random_1655	201	183	19	8	3	18	343	4677	87.941
Random_1656	198	180	17	6	2	18	366	4626	78.6367
Random_1657	232	201	30	1	0	31	325	4907	85.0268
Random_1658	188	166	18	2	0	22	320	5009	67.863
Random_1659	183	155	22	3	0	28	368	5068	75.1411
Random_1660	215	194	20	0	0	21	373	4964	60.2245
Random_1661	169	150	23	6	2	19	348	5070	80.1279
Random_1662	177	157	19	4	2	20	334	5043	74.2852
Random_1663	218	188	23	4	2	30	315	4974	80.0303
Random_1664	181	163	21	3	1	18	388	4936	71.4965
Random_1665	207	177	28	7	1	30	396	5080	82.9266
Random_1666	170	145	19	4	4	25	367	4887	69.3679
Random_1667	218	189	26	5	0	29	308	4903	84.2167
Random_1668	187	161	21	5	2	26	336	5146	88.7154
Random_1669	205	182	26	9	5	23	327	4979	73.8254
Random_1670	175	154	18	8	2	21	345	5058	85.3024
Random_1671	210	187	24	6	2	23	382	4979	75.5957
Random_1672	190	155	17	6	3	35	342	4782	97.318
Random_1673	186	159	24	4	1	27	386	5014	70.1378
Random_1674	198	166	22	5	4	32	366	5024	95.6592
Random_1675	220	193	25	7	3	27	303	4943	70.0742
Random_1676	191	167	26	4	2	24	377	4857	74.229
Random_1677	172	151	21	2	1	21	337	4927	83.9898
Random_1678	198	174	20	3	3	24	326	4810	77.7534
Random_1679	198	169	13	5	2	29	380	4933	81.4676
Random_1680	202	168	25	3	0	34	344	4976	72.7755
Random_1681	160	135	19	2	1	25	391	5010	72.36
Random_1682	183	162	28	1	1	21	370	4876	62.0456
Random_1683	157	142	25	0	0	15	324	5036	65.1769
Random_1684	203	182	14	5	1	21	329	4810	97.1313
Random_1685	219	191	25	4	2	28	317	4896	80.7327
Random_1686	196	176	25	5	2	20	365	5100	77.54
Random_1687	179	157	26	0	0	22	309	4928	83.0367
Random_1688	170	149	19	3	1	21	345	4921	104.362
Random_1689	191	170	29	8	2	21	343	4917	82.0243
Random_1690	154	142	18	5	3	12	356	5200	67.1633
Random_1691	159	143	21	5	3	16	349	4959	75.8346
Random_1692	208	174	18	3	0	34	322	4882	68.1753
Random_1693	186	161	11	7	2	25	350	5040	80.4023
Random_1694	198	180	35	2	1	18	365	5007	88.9023
Random_1695	169	145	13	1	1	24	391	5021	98.7955
Random_1696	208	188	25	7	1	20	348	5134	75.9652
Random_1697	194	178	18	2	0	16	350	5062	78.5779
Random_1698	186	154	20	4	0	32	371	4930	89.8993
Random_1699	173	153	15	3	2	20	368	5027	76.8772
Random_1700	165	148	24	6	0	17	332	5188	67.1331
Random_1701	202	183	26	6	4	19	385	4853	76.5143
Random_1702	162	144	22	3	1	18	365	4790	88.3191
Random_1703	206	179	25	1	1	27	330	4858	73.8606
Random_1704	161	143	21	4	2	18	335	5002	75.6454
Random_1705	191	173	35	8	4	18	310	5100	76.0559
Random_1706	180	157	27	6	1	23	363	5001	87.7979
Random_1707	174	152	15	0	0	22	408	4941	87.0481
Random_1708	167	141	12	2	1	26	364	4857	92.3897
Random_1709	183	161	16	5	2	22	386	5022	95.9231
Random_1710	201	176	26	4	2	25	366	4853	76.2297
Random_1711	222	197	22	5	1	25	336	4999	80.8605
Random_1712	162	142	19	5	1	20	385	5040	69.9618
Random_1713	146	120	8	4	1	26	376	4925	59.9261
Random_1714	202	173	27	5	2	29	327	4988	81.4514
Random_1715	201	171	24	1	1	30	355	4759	63.5427
Random_1716	162	140	17	6	2	22	362	5095	77.2659
Random_1717	184	173	25	8	5	11	332	4921	66.1855
Random_1718	182	155	22	2	1	27	412	4903	76.3536
Random_1719	187	171	19	2	0	16	354	4940	70.4387
Random_1720	187	160	24	4	2	27	366	4808	94.2738
Random_1721	182	165	22	8	4	17	361	5079	96.2395
Random_1722	189	170	25	7	5	19	362	4893	84.7943
Random_1723	197	159	16	3	0	38	341	4810	74.8974
Random_1724	183	154	21	3	1	29	338	5056	80.2433
Random_1725	215	169	26	4	2	46	332	5138	71.1705
Random_1726	161	143	20	6	3	18	354	5118	70.2984
Random_1727	164	147	20	8	2	17	374	4988	68.7676
Random_1728	156	136	17	4	1	20	354	5130	74.8063
Random_1729	166	154	23	7	1	12	378	5052	86.5338
Random_1730	192	176	11	8	0	16	346	5014	83.2772
Random_1731	204	174	19	5	4	30	333	4878	91.4172
Random_1732	175	160	14	1	0	15	344	4984	89.054
Random_1733	194	178	22	8	1	16	363	4874	77.6756
Random_1734	207	179	28	6	3	28	391	4941	85.2178
Random_1735	185	173	19	3	2	12	338	4973	74.4601
Random_1736	184	157	24	0	0	27	397	4865	79.0325
Random_1737	167	140	15	2	1	27	358	4817	74.5133
Random_1738	202	181	28	6	1	21	340	4859	80.5354
Random_1739	179	154	15	2	2	25	346	4805	78.6143
Random_1740	169	156	21	2	0	13	347	5053	88.4681
Random_1741	171	149	17	3	0	22	394	4912	74.5649
Random_1742	225	193	28	4	0	32	263	4922	81.853
Random_1743	194	170	23	1	0	24	345	4964	82.6067
Random_1744	167	151	29	3	1	16	332	4775	86.4604
Random_1745	175	154	18	2	2	21	310	4998	77.6236
Random_1746	178	161	16	4	3	17	368	4838	73.412
Random_1747	175	146	12	4	1	29	373	5037	93.178
Random_1748	196	163	18	4	2	33	350	4920	88.1259
Random_1749	185	160	28	5	3	25	363	4884	87.9772
Random_1750	204	178	26	6	3	26	321	4985	77.2164
Random_1751	192	166	18	4	1	26	355	5067	85.4116
Random_1752	184	162	24	10	5	22	352	5002	81.6452
Random_1753	166	142	14	1	0	24	362	4863	60.015
Random_1754	182	159	19	2	1	23	352	4707	64.9609
Random_1755	222	199	20	6	2	23	341	4929	84.2848
Random_1756	231	196	34	3	1	35	329	4879	71.1884
Random_1757	175	147	18	2	1	28	356	4833	88.9307
Random_1758	198	167	22	10	5	31	349	4797	77.3916
Random_1759	200	157	22	3	2	43	358	4976	89.6655
Random_1760	213	181	26	3	2	32	354	4942	79.0673
Random_1761	153	129	22	3	1	24	359	5171	81.7597
Random_1762	197	174	31	1	1	23	369	4738	79.5714
Random_1763	174	151	18	6	1	23	337	4749	74.0791
Random_1764	170	148	16	2	1	22	358	4991	98.7082
Random_1765	180	156	21	6	2	24	360	5010	83.4364
Random_1766	187	168	26	4	2	19	306	4919	69.9431
Random_1767	203	184	27	4	1	19	343	4974	84.4382
Random_1768	183	149	34	7	2	34	404	4931	68.1992
Random_1769	176	155	17	4	1	21	345	4841	86.6551
Random_1770	192	173	28	1	0	19	316	4798	87.3935
Random_1771	200	173	32	5	2	27	397	4731	80.0319
Random_1772	177	149	27	3	2	28	393	5013	81.6264
Random_1773	166	148	15	4	0	18	396	5046	65.2252
Random_1774	193	172	23	4	1	21	386	4907	79.1414
Random_1775	189	167	23	4	0	22	366	4989	91.2891
Random_1776	176	149	10	2	0	27	351	5150	80.8736
Random_1777	188	163	31	8	3	25	343	4970	98.3724
Random_1778	185	163	27	5	3	22	367	5083	88.4397
Random_1779	165	150	21	2	2	15	361	5008	84.197
Random_1780	166	147	14	3	1	19	375	4887	98.8032
Random_1781	163	147	27	3	0	16	359	4956	83.4525
Random_1782	191	168	16	7	4	23	308	4974	87.0717
Random_1783	165	151	18	8	2	14	334	4924	90.8723
Random_1784	160	146	15	3	1	14	360	4963	79.0481
Random_1785	210	181	25	6	3	29	344	4813	67.6678
Random_1786	178	162	21	3	2	16	354	4963	86.4474
Random_1787	161	150	22	4	1	11	375	4970	71.7447
Random_1788	195	176	13	4	1	19	370	4750	75.4564
Random_1789	153	135	17	5	2	18	346	5037	85.1615
Random_1790	197	169	25	10	5	28	380	4998	83.2717
Random_1791	146	137	15	2	1	9	382	4875	80.5613
Random_1792	183	157	24	5	1	26	358	5111	63.6469
Random_1793	171	149	23	0	0	22	301	5009	80.2308
Random_1794	204	184	19	2	0	20	321	4830	84.6726
Random_1795	163	141	16	4	1	22	327	4981	77.5228
Random_1796	154	131	12	3	1	23	370	5101	68.2881
Random_1797	194	165	24	6	2	29	332	5017	82.3966
Random_1798	180	161	24	7	3	19	385	4719	88
Random_1799	196	174	19	2	0	22	336	5063	76.3197
Random_1800	176	151	20	2	0	25	372	5049	90.5433
Random_1801	186	158	16	1	1	28	384	4901	74.8202
Random_1802	201	179	29	10	3	22	382	4902	77.7402
Random_1803	173	151	20	7	1	22	314	5051	77.4254
Random_1804	159	146	19	2	0	13	353	4953	77.8022
Random_1805	190	170	19	3	0	20	388	5026	81.6609
Random_1806	179	154	11	6	1	25	344	4803	71.2717
Random_1807	195	169	9	5	0	26	333	5016	72.3871
Random_1808	219	193	29	9	3	26	363	4878	82.2589
Random_1809	141	120	12	3	0	21	402	4990	76.5259
Random_1810	207	186	16	7	3	21	315	4964	79.8091
Random_1811	144	121	13	1	0	23	339	5180	89.1888
Random_1812	204	180	25	5	4	24	326	4937	77.6497
Random_1813	177	155	25	7	2	22	351	4886	81.3653
Random_1814	190	165	19	2	1	25	355	4749	78.803
Random_1815	178	157	16	1	0	21	395	4755	85.7388
Random_1816	205	186	26	7	3	19	350	4757	85.6436
Random_1817	164	147	22	6	1	17	344	4914	79.558
Random_1818	180	159	23	2	0	21	343	4980	78.8214
Random_1819	202	177	36	5	3	25	357	5141	73.8655
Random_1820	239	225	35	0	0	14	332	4791	66.5981
Random_1821	161	139	23	1	0	22	381	5078	78.0833
Random_1822	168	149	15	4	2	19	387	5035	85.0463
Random_1823	220	192	32	4	1	28	370	4719	63.8924
Random_1824	219	198	35	13	6	21	343	4897	86.4676
Random_1825	166	145	17	3	1	21	357	4996	75.3548
Random_1826	178	163	23	5	1	15	354	5068	83.0923
Random_1827	197	177	22	8	2	20	372	4908	74.508
Random_1828	159	142	24	4	2	17	384	4928	83.2541
Random_1829	192	170	20	9	0	22	316	4833	85.8071
Random_1830	181	156	20	6	2	25	371	4912	68.5126
Random_1831	174	147	22	3	1	27	331	5008	80.3118
Random_1832	199	173	19	7	4	26	336	4714	81.3488
Random_1833	191	167	18	5	3	24	365	4922	76.05
Random_1834	178	161	21	4	1	17	379	4851	66.5287
Random_1835	193	172	29	9	5	21	346	4982	102.49
Random_1836	223	193	28	2	0	30	327	4909	74.0342
Random_1837	214	187	26	5	3	27	349	4836	77.6213
Random_1838	150	134	21	4	0	16	357	5032	85.2727
Random_1839	167	148	21	2	1	19	348	5031	89.6413
Random_1840	210	181	22	4	0	29	330	5098	68.2296
Random_1841	214	194	28	6	1	20	404	4778	84.1492
Random_1842	214	185	25	4	2	29	337	4909	85.1571
Random_1843	180	160	22	4	3	20	390	5077	79.5729
Random_1844	163	143	21	7	3	20	320	5039	76.375
Random_1845	198	170	24	0	0	28	344	5001	94.6888
Random_1846	250	222	26	4	2	28	309	4786	85.1475
Random_1847	181	157	34	4	0	24	335	4894	81.1831
Random_1848	166	151	26	8	2	15	335	4879	79.4545
Random_1849	228	200	26	2	0	28	301	4659	82.0548
Random_1850	192	170	27	6	3	22	307	4876	73.5154
Random_1851	158	139	11	0	0	19	346	5154	78.5252
Random_1852	182	157	24	3	1	25	346	4957	68.1776
Random_1853	164	143	13	6	1	21	376	4893	70.1038
Random_1854	178	154	19	1	0	24	352	5082	85.1721
Random_1855	169	149	23	5	1	20	333	4959	80.1716
Random_1856	186	162	18	5	1	24	368	4964	90.4406
Random_1857	203	182	26	7	2	21	345	4965	85.7812
Random_1858	168	151	19	5	1	17	334	5113	81.3346
Random_1859	207	186	16	4	0	21	344	4893	89.9627
Random_1860	186	170	27	2	0	16	366	4993	74.4116
Random_1861	206	188	23	1	0	18	323	4846	83.3621
Random_1862	168	138	23	2	0	30	355	5116	62
Random_1863	174	152	30	2	0	22	373	5164	84.5556
Random_1864	177	154	20	10	5	23	355	4916	78.6471
Random_1865	190	167	25	5	1	23	358	5001	59.9693
Random_1866	201	171	21	5	1	30	348	5080	67.7286
Random_1867	206	171	9	4	1	35	343	5124	70.4257
Random_1868	160	141	20	2	1	19	415	5129	84.452
Random_1869	199	180	21	7	2	19	300	5086	73.0459
Random_1870	162	141	16	10	2	21	342	5046	74.2857
Random_1871	174	155	25	5	2	19	316	4939	79.0399
Random_1872	233	204	22	3	0	29	320	4750	87.4349
Random_1873	212	191	28	6	2	21	346	4923	81.1022
Random_1874	192	174	28	5	4	18	369	4860	74.7034
Random_1875	181	161	20	5	1	20	387	5142	74.3118
Random_1876	206	179	19	4	0	27	343	4840	92.6397
Random_1877	149	132	15	5	0	17	337	4869	75.917
Random_1878	175	151	12	2	0	24	363	4962	90.2792
Random_1879	187	171	17	4	1	16	353	5083	77.2463
Random_1880	201	177	13	8	0	24	307	4904	76.5432
Random_1881	189	171	23	5	1	18	329	4957	71.7889
Random_1882	188	164	22	2	0	24	358	4968	75.2429
Random_1883	172	150	20	7	3	22	399	5031	67.5217
Random_1884	191	168	21	3	0	23	380	4819	66.0321
Random_1885	169	149	20	5	1	20	368	5147	84.2353
Random_1886	211	184	25	2	2	27	341	4674	88.9574
Random_1887	174	148	18	6	2	26	373	4954	68.3465
Random_1888	203	183	24	3	0	20	361	4847	92.1306
Random_1889	212	189	29	2	0	23	336	4927	80.41
Random_1890	178	154	19	3	0	24	368	4889	80.8297
Random_1891	180	152	15	4	1	28	354	4831	70.4194
Random_1892	182	157	19	6	1	25	341	4972	80.6783
Random_1893	194	178	26	3	1	16	319	5020	75.5112
Random_1894	193	168	18	1	0	25	356	4948	66.417
Random_1895	184	167	21	2	1	17	331	4960	74.3948
Random_1896	172	151	18	6	1	21	310	4953	87.8
Random_1897	158	137	19	1	1	21	351	5161	83.0179
Random_1898	209	184	23	3	0	25	333	4987	85.9553
Random_1899	195	180	27	4	1	15	357	4965	82.2982
Random_1900	180	155	24	5	2	25	349	4789	85.4878
Random_1901	181	166	25	3	0	15	379	4842	76.8328
Random_1902	180	164	13	1	0	16	337	5079	86.5461
Random_1903	191	164	19	4	2	27	299	5000	80.5382
Random_1904	193	176	26	3	2	17	324	4793	83.2464
Random_1905	206	180	28	3	1	26	341	4975	74.3061
Random_1906	177	150	18	6	1	27	365	5047	84.0172
Random_1907	184	166	24	8	4	18	332	5030	67.1925
Random_1908	151	136	13	3	1	15	390	4994	92.008
Random_1909	188	170	25	7	3	18	323	4909	82.9175
Random_1910	180	159	19	2	2	21	314	4961	69.6588
Random_1911	190	158	16	5	2	32	364	4982	74.7585
Random_1912	169	150	18	8	3	19	396	4789	74.4312
Random_1913	216	188	37	3	0	28	355	4923	83.0274
Random_1914	216	190	19	3	1	26	329	4781	94.2642
Random_1915	178	158	16	1	0	20	326	5046	83.255
Random_1916	194	176	23	3	0	18	328	4980	72.6548
Random_1917	205	174	29	8	6	31	355	4751	82.461
Random_1918	206	186	22	5	1	20	321	5019	77.3839
Random_1919	194	161	27	4	4	33	415	4779	79.1559
Random_1920	179	154	13	1	0	25	391	4795	78.8933
Random_1921	182	163	12	2	0	19	330	4863	69.78
Random_1922	208	185	30	12	6	23	303	4609	74.1806
Random_1923	194	166	21	1	1	28	363	4945	88.0167
Random_1924	172	154	12	4	0	18	364	4911	83.4545
Random_1925	185	166	31	9	3	19	368	5021	78.2937
Random_1926	182	165	18	4	2	17	329	5059	65.7993
Random_1927	161	139	14	5	1	22	344	5102	78.0267
Random_1928	181	156	22	3	2	25	360	5070	76.1161
Random_1929	174	153	22	6	1	21	366	5172	92.0956
Random_1930	179	153	12	4	0	26	367	4975	78.2582
Random_1931	176	150	20	4	1	26	368	5065	74.2095
Random_1932	196	176	22	7	2	20	402	4962	68.6367
Random_1933	177	161	25	2	0	16	397	4853	84.0737
Random_1934	179	164	23	8	5	15	316	4868	89.5902
Random_1935	218	186	22	9	0	32	360	4922	78.7625
Random_1936	171	147	18	5	1	24	354	5043	77
Random_1937	168	154	22	4	1	14	346	4949	92.3345
Random_1938	218	192	21	4	0	26	314	4893	88.5358
Random_1939	176	163	17	5	1	13	329	4939	76.3784
Random_1940	178	159	30	3	1	19	335	4711	94.3599
Random_1941	155	137	12	1	0	18	353	5082	59.5297
Random_1942	182	162	22	10	4	20	397	4683	77.5179
Random_1943	185	164	17	3	1	21	352	4894	66.4152
Random_1944	168	150	18	5	1	18	319	5086	84.9522
Random_1945	166	138	31	4	1	28	367	5125	81.5968
Random_1946	212	187	34	6	3	25	338	4817	94.0236
Random_1947	185	159	26	3	2	26	364	5188	89.3423
Random_1948	192	173	26	4	0	19	390	5067	85.7018
Random_1949	162	140	26	1	0	22	386	4964	90.3655
Random_1950	200	172	22	4	1	28	343	4867	85.4255
Random_1951	171	153	21	5	5	18	378	4934	68.7396
Random_1952	201	168	33	4	1	33	312	4991	79.306
Random_1953	159	134	21	2	1	25	345	4905	79.0041
Random_1954	163	138	16	4	3	25	317	5164	67.7013
Random_1955	176	150	13	3	1	26	356	5118	67.2951
Random_1956	180	149	19	5	0	31	350	5003	91.6935
Random_1957	189	164	20	5	2	25	361	5008	70.135
Random_1958	181	159	22	4	1	22	352	5006	87.9394
Random_1959	182	160	15	6	3	22	341	5045	73.3711
Random_1960	217	190	18	7	3	27	344	4691	85.564
Random_1961	181	158	26	9	4	23	318	4947	83
Random_1962	201	175	22	9	3	26	350	4828	91.0144
Random_1963	188	163	19	3	2	25	353	4901	81.5915
Random_1964	184	156	21	3	2	28	366	4920	91.668
Random_1965	146	128	17	4	1	18	374	5103	87.5476
Random_1966	213	188	16	5	2	25	343	4906	70
Random_1967	235	207	34	4	0	28	333	4857	95.1054
Random_1968	170	145	16	3	1	25	348	4780	80.5273
Random_1969	201	174	22	5	1	27	336	4916	69.7167
Random_1970	200	157	33	2	1	43	408	5089	86.0742
Random_1971	181	148	21	0	0	33	369	5008	81.1843
Random_1972	181	162	24	2	1	19	319	5040	95.6964
Random_1973	210	180	17	7	0	30	347	4977	88.1159
Random_1974	166	152	16	3	0	14	377	5128	89.4876
Random_1975	154	139	18	3	1	15	370	5097	82.6094
Random_1976	171	149	14	4	1	22	372	4988	66.5318
Random_1977	195	163	17	3	2	32	337	4947	93.4563
Random_1978	201	177	24	6	4	24	328	5135	85.9574
Random_1979	200	175	18	2	0	25	344	4895	64.1131
Random_1980	170	144	18	3	1	26	355	5014	85.6318
Random_1981	165	155	11	3	0	10	355	4944	75.0241
Random_1982	167	142	18	3	2	25	357	4797	79.8073
Random_1983	215	190	15	3	2	25	356	4799	97.6135
Random_1984	232	206	28	5	1	26	318	4986	83.9865
Random_1985	188	171	18	5	2	17	328	4901	80.8914
Random_1986	197	170	19	7	3	27	333	4808	73.4425
Random_1987	193	171	21	6	3	22	364	4926	75.6466
Random_1988	183	160	19	3	1	23	367	4997	87.9122
Random_1989	203	175	17	8	1	28	350	4911	78.1054
Random_1990	188	163	18	7	3	25	351	5007	84.4596
Random_1991	172	154	18	5	1	18	349	4953	88.6957
Random_1992	184	164	30	3	1	20	353	4942	81.5541
Random_1993	229	198	26	9	2	31	331	4886	80.1827
Random_1994	182	158	19	2	0	24	351	5070	90.8303
Random_1995	199	171	23	2	2	28	322	4842	91.5474
Random_1996	164	151	18	2	0	13	406	5063	66.2061
Random_1997	181	167	30	7	3	14	317	5076	88.0722
[truncated: 8,003 more rows]

## Sheet: Table S8
Table S8. Gene set enrichment analysis for Pfam domains for HC regions vs whole genome
Pfam ID	Pfam domain	# genes in HC regions and with the pfam domain	# genes in HC regions but without the pfam domain	# genes not in HC regions but with the pfam domain	# genes not in HC regions and without the pfam domain	Over-/under-representative	p-value	q-value	LLR	Description
PF03676	UPF0183	1	165	0	26214	+	0.00629265	1	>3	Uncharacterised protein family
PF05486	SRP9-21	1	165	0	26214	+	0.00629265	1	>3	Signal recognition particle 9 kDa protein
PF00031	Cystatin	1	165	1	26213	+	0.0125459	1	2.20103	The cystatins are a family of cysteine protease inhibitors
PF00119	ATP-synt_A	1	165	1	26213	+	0.0125459	1	2.20103	Transmembrane ATPases
PF00146	NADHdh	1	165	1	26213	+	0.0125459	1	2.20103	ubiquinone oxidoreductase (complex I) is a respiratory-chain enzyme
PF01329	Pterin_4a	1	165	1	26213	+	0.0125459	1	2.20103	Pterin 4 alpha carbinolamine dehydratase
PF00124	Photo_RC	1	165	2	26212	+	0.0187601	1	1.89999	Photosynthetic reaction centre protein
PF08154	NLE	1	165	2	26212	+	0.0187601	1	1.89999	NLE (NUC135) domain
PF08491	SE	1	165	2	26212	+	0.0187601	1	1.89999	Squalene epoxidase
PF12338	RbcS	1	165	2	26212	+	0.0187601	1	1.89999	Ribulose-1,5-bisphosphate carboxylase small subunit
PF00221	Lyase_aromatic	3	163	7	26207	+	2.8427e-05	0.0566977	1.83825	Aromatic amino acid lyase
PF02671	PAH	3	163	7	26207	+	2.8427e-05	0.0566977	1.83825	Paired amphipathic helix repeat
PF00101	RuBisCO_small	1	165	3	26211	+	0.0249354	1	1.72388	Ribulose bisphosphate carboxylase, small chain
PF03764	EFG_IV	1	165	4	26210	+	0.0310721	1	1.59892	Elongation factor G, domain IV
PF14492	EFG_II	1	165	4	26210	+	0.0310721	1	1.59892	Elongation Factor G, domain II
PF16113	ECH_2	2	164	10	26204	+	0.00249232	1	1.50455	Enoyl-CoA hydratase/isomerase
PF00164	Ribosom_S12_S23	1	165	5	26209	+	0.0371703	1	1.502	Ribosomal protein S12/S23
PF07970	COPIIcoated_ERV	1	165	5	26209	+	0.0371703	1	1.502	Endoplasmic reticulum vesicle transporter
PF13850	ERGIC_N	1	165	5	26209	+	0.0371703	1	1.502	Endoplasmic Reticulum-Golgi Intermediate Compartment (ERGIC)
PF04833	COBRA	2	164	11	26203	+	0.00293333	1	1.46314	COBRA-like protein
PF00182	Glyco_hydro_19	2	164	12	26202	+	0.00340811	1	1.42534
PF12899	Glyco_hydro_100	1	165	7	26207	+	0.0492527	1	1.35584
PF06839	zf-GRF	1	165	8	26206	+	0.0552372	1	1.29783
PF03321	GH3	2	164	17	26197	+	0.00627352	1	1.27399
PF00679	EFG_C	1	165	9	26205	+	0.0611843	1	1.24666
PF05347	Complex1_LYR	1	165	9	26205	+	0.0611843	1	1.24666
PF12776	Myb_DNA-bind_3	1	165	9	26205	+	0.0611843	1	1.24666
PF03140	DUF247	2	164	19	26195	+	0.00764114	1	1.22565
PF01494	FAD_binding_3	1	165	11	26203	+	0.0729671	1	1.15947
PF13966	zf-RVT	3	163	36	26178	+	0.00189361	1	1.12657
PF02212	GED	1	165	12	26202	+	0.0788032	1	1.12167
PF05970	PIF1	1	165	12	26202	+	0.0788032	1	1.12167
PF08022	FAD_binding_8	1	165	12	26202	+	0.0788032	1	1.12167
PF08030	NAD_binding_6	1	165	12	26202	+	0.0788032	1	1.12167
PF14144	DOG1	2	164	25	26189	+	0.0124606	1	1.10637
PF00188	CAP	1	165	13	26201	+	0.0846028	1	1.08689
PF01031	Dynamin_M	1	165	13	26201	+	0.0846028	1	1.08689
PF01794	Ferric_reduct	1	165	13	26201	+	0.0846028	1	1.08689
PF08268	FBA_3	2	164	27	26187	+	0.0142954	1	1.07291
PF00150	Cellulase	1	165	14	26200	+	0.0903662	1	1.05469
PF00685	Sulfotransfer_1	1	165	17	26197	+	0.107441	1	0.970319
PF01479	S4	1	165	17	26197	+	0.107441	1	0.970319
PF00350	Dynamin_N	1	165	18	26196	+	0.113061	1	0.945479
PF00808	CBFD_NFYB_HMF	2	164	37	26177	+	0.0250458	1	0.935904
PF07859	Abhydrolase_3	2	164	37	26177	+	0.0250458	1	0.935904
PF03492	Methyltransf_7	1	165	19	26195	+	0.118646	1	0.921981
PF01095	Pectinesterase	3	163	60	26154	+	0.00737138	1	0.904321
PF00690	Cation_ATPase_N	1	165	20	26194	+	0.124196	1	0.899688
PF03478	DUF295	1	165	20	26194	+	0.124196	1	0.899688
PF04749	PLAC8	1	165	20	26194	+	0.124196	1	0.899688
PF03144	GTP_EFTU_D2	1	165	21	26193	+	0.129712	1	0.878482
PF06507	Auxin_resp	1	165	21	26193	+	0.129712	1	0.878482
PF01190	Pollen_Ole_e_I	1	165	26	26188	+	0.156776	1	0.785645
PF00009	GTP_EFTU	1	165	27	26187	+	0.162087	1	0.769238
PF00234	Tryp_alpha_amyl	1	165	27	26187	+	0.162087	1	0.769238
PF03479	DUF296	1	165	27	26187	+	0.162087	1	0.769238
PF03552	Cellulose_synt	1	165	28	26186	+	0.167366	1	0.753427
PF00702	Hydrolase	1	165	29	26185	+	0.172611	1	0.738171
PF02519	Auxin_inducible	3	163	91	26123	+	0.0216135	1	0.722915
PF02362	B3	3	163	94	26120	+	0.0234534	1	0.708779
PF02902	Peptidase_C48	1	165	33	26181	+	0.193266	1	0.681988
PF00122	E1-E2_ATPase	1	165	37	26177	+	0.213408	1	0.632234
PF00072	Response_reg	1	165	38	26176	+	0.218364	1	0.620636
PF01486	K-box	1	165	43	26171	+	0.242687	1	0.566868
PF08276	PAN_2	1	165	43	26171	+	0.242687	1	0.566868
PF02365	NAM	2	164	87	26127	+	0.10824	1	0.563756
PF03195	DUF260	1	165	44	26170	+	0.24746	1	0.556867
PF13912	zf-C2H2_6	1	165	45	26169	+	0.252204	1	0.547091
PF04434	SWIM	1	165	47	26167	+	0.261602	1	0.528172
PF00295	Glyco_hydro_28	1	165	49	26165	+	0.270883	1	0.510041
PF00931	NB-ARC	3	163	154	26060	+	0.0769639	1	0.493387
PF00954	S_locus_glycop	1	165	51	26163	+	0.280048	1	0.492633
PF00141	peroxidase	2	164	109	26105	+	0.154719	1	0.465483
PF12697	Abhydrolase_6	1	165	57	26157	+	0.306861	1	0.444229
PF00082	Peptidase_S8	1	165	67	26147	+	0.349361	1	0.373863
PF01453	B_lectin	1	165	67	26147	+	0.349361	1	0.373863
PF00646	F-box	3	163	218	25996	+	0.163162	1	0.341384
PF00400	WD40	2	164	201	26013	+	0.365837	1	0.198181
PF14226	DIOX_N	1	165	129	26085	+	0.560733	1	0.0883172
PF03171	2OG-FeII_Oxy	1	165	139	26075	+	0.587739	1	0.0557256
PF00319	SRF-TF	1	165	143	26071	+	0.598073	1	0.0433377
PF00201	UDPGT	1	165	165	26049	-	1	1	-0.0191768
PF13855	LRR_8	1	165	268	25946	-	1	1	-0.231548
PF00067	p450	1	165	275	25939	-	1	1	-0.242863
PF00069	Pkinase	2	164	660	25554	-	0.449297	1	-0.325899
PF07714	Pkinase_Tyr	1	165	341	25873	-	0.728413	1	-0.337392
PF13041	PPR_2	1	165	407	25807	-	0.526248	1	-0.415341
PF00004	AAA	0	166	107	26107	-	1	1
PF00005	ABC_tran	0	166	120	26094	-	1	1
PF00006	ATP-synt_ab	0	166	12	26202	-	1	1
PF00010	HLH	0	166	139	26075	-	1	1
PF00011	HSP20	0	166	42	26172	-	1	1
PF00012	HSP70	0	166	21	26193	-	1	1
PF00013	KH_1	0	166	33	26181	-	1	1
PF00016	RuBisCO_large	0	166	1	26213	-	1	1
PF00022	Actin	0	166	20	26194	-	1	1
PF00023	Ank	0	166	10	26204	-	1	1
PF00024	PAN_1	0	166	1	26213	-	1	1
PF00025	Arf	0	166	22	26192	-	1	1
PF00026	Asp	0	166	8	26206	-	1	1
PF00027	cNMP_binding	0	166	26	26188	-	1	1
PF00032	Cytochrom_B_C	0	166	1	26213	-	1	1
PF00033	Cytochrome_B	0	166	1	26213	-	1	1
PF00034	Cytochrom_C	0	166	2	26212	-	1	1
PF00035	dsrm	0	166	15	26199	-	1	1
PF00036	EF-hand_1	0	166	18	26196	-	1	1
PF00037	Fer4	0	166	2	26212	-	1	1
PF00042	Globin	0	166	2	26212	-	1	1
PF00043	GST_C	0	166	36	26178	-	1	1
PF00044	Gp_dh_N	0	166	11	26203	-	1	1
PF00046	Homeobox	0	166	77	26137	-	1	1
PF00056	Ldh_1_N	0	166	12	26202	-	1	1
PF00059	Lectin_C	0	166	1	26213	-	1	1
PF00060	Lig_chan	0	166	12	26202	-	1	1
PF00063	Myosin_head	0	166	13	26201	-	1	1
PF00070	Pyr_redox	0	166	4	26210	-	1	1
PF00071	Ras	0	166	75	26139	-	1	1
PF00076	RRM_1	0	166	243	25971	-	0.411711	1
PF00079	Serpin	0	166	3	26211	-	1	1
PF00080	Sod_Cu	0	166	4	26210	-	1	1
PF00081	Sod_Fe_N	0	166	4	26210	-	1	1
PF00083	Sugar_tr	0	166	60	26154	-	1	1
PF00085	Thioredoxin	0	166	60	26154	-	1	1
PF00091	Tubulin	0	166	19	26195	-	1	1
PF00092	VWA	0	166	4	26210	-	1	1
PF00097	zf-C3HC4	0	166	24	26190	-	1	1
PF00098	zf-CCHC	0	166	77	26137	-	1	1
PF00102	Y_phosphatase	0	166	2	26212	-	1	1
PF00106	adh_short	0	166	57	26157	-	1	1
PF00107	ADH_zinc_N	0	166	41	26173	-	1	1
PF00108	Thiolase_N	0	166	5	26209	-	1	1
PF00109	ketoacyl-synt	0	166	7	26207	-	1	1
PF00111	Fer2	0	166	20	26194	-	1	1
PF00112	Peptidase_C1	0	166	33	26181	-	1	1
PF00113	Enolase_C	0	166	4	26210	-	1	1
PF00116	COX2	0	166	1	26213	-	1	1
PF00117	GATase	0	166	11	26203	-	1	1
PF00118	Cpn60_TCP1	0	166	25	26189	-	1	1
PF00120	Gln-synt_C	0	166	9	26205	-	1	1
PF00121	TIM	0	166	4	26210	-	1	1
PF00125	Histone	0	166	44	26170	-	1	1
PF00126	HTH_1	0	166	1	26213	-	1	1
PF00127	Copper-bind	0	166	1	26213	-	1	1
PF00128	Alpha-amylase	0	166	10	26204	-	1	1
PF00130	C1_1	0	166	3	26211	-	1	1
PF00132	Hexapep	0	166	15	26199	-	1	1
PF00133	tRNA-synt_1	0	166	6	26208	-	1	1
PF00134	Cyclin_N	0	166	46	26168	-	1	1
PF00136	DNA_pol_B	0	166	4	26210	-	1	1
PF00137	ATP-synt_C	0	166	8	26206	-	1	1
PF00139	Lectin_legB	0	166	21	26193	-	1	1
PF00140	Sigma70_r1_2	0	166	1	26213	-	1	1
PF00144	Beta-lactamase	0	166	1	26213	-	1	1
PF00145	DNA_methylase	0	166	9	26205	-	1	1
PF00149	Metallophos	0	166	55	26159	-	1	1
PF00152	tRNA-synt_2	0	166	8	26206	-	1	1
PF00153	Mito_carr	0	166	60	26154	-	1	1
PF00154	RecA	0	166	3	26211	-	1	1
PF00155	Aminotran_1_2	0	166	45	26169	-	1	1
PF00156	Pribosyltran	0	166	10	26204	-	1	1
PF00160	Pro_isomerase	0	166	26	26188	-	1	1
PF00162	PGK	0	166	3	26211	-	1	1
PF00163	Ribosomal_S4	0	166	6	26208	-	1	1
PF00166	Cpn10	0	166	5	26209	-	1	1
PF00168	C2	0	166	97	26117	-	1	1
PF00169	PH	0	166	14	26200	-	1	1
PF00170	bZIP_1	0	166	55	26159	-	1	1
PF00171	Aldedh	0	166	20	26194	-	1	1
PF00173	Cyt-b5	0	166	20	26194	-	1	1
PF00174	Oxidored_molyb	0	166	2	26212	-	1	1
PF00175	NAD_binding_1	0	166	10	26204	-	1	1
PF00176	SNF2_N	0	166	44	26170	-	1	1
PF00177	Ribosomal_S7	0	166	4	26210	-	1	1
PF00179	UQ_con	0	166	56	26158	-	1	1
PF00180	Iso_dh	0	166	8	26206	-	1	1
PF00181	Ribosomal_L2	0	166	5	26209	-	1	1
PF00183	HSP90	0	166	8	26206	-	1	1
PF00185	OTCace	0	166	3	26211	-	1	1
PF00186	DHFR_1	0	166	1	26213	-	1	1
PF00187	Chitin_bind_1	0	166	9	26205	-	1	1
PF00189	Ribosomal_S3_C	0	166	5	26209	-	1	1
PF00190	Cupin_1	0	166	45	26169	-	1	1
PF00191	Annexin	0	166	12	26202	-	1	1
PF00194	Carb_anhydrase	0	166	8	26206	-	1	1
PF00195	Chal_sti_synt_N	0	166	7	26207	-	1	1
PF00197	Kunitz_legume	0	166	16	26198	-	1	1
PF00198	2-oxoacid_dh	0	166	7	26207	-	1	1
PF00199	Catalase	0	166	3	26211	-	1	1
PF00202	Aminotran_3	0	166	10	26204	-	1	1
PF00203	Ribosomal_S19	0	166	4	26210	-	1	1
PF00204	DNA_gyraseB	0	166	2	26212	-	1	1
PF00205	TPP_enzyme_M	0	166	9	26205	-	1	1
PF00206	Lyase_1	0	166	4	26210	-	1	1
PF00208	ELFV_dehydrog	0	166	4	26210	-	1	1
PF00210	Ferritin	0	166	3	26211	-	1	1
PF00213	OSCP	0	166	4	26210	-	1	1
PF00215	OMPdecase	0	166	1	26213	-	1	1
PF00218	IGPS	0	166	1	26213	-	1	1
PF00223	PsaA_PsaB	0	166	2	26212	-	1	1
PF00224	PK	0	166	10	26204	-	1	1
PF00225	Kinesin	0	166	58	26156	-	1	1
PF00226	DnaJ	0	166	97	26117	-	1	1
PF00227	Proteasome	0	166	18	26196	-	1	1
PF00230	MIP	0	166	44	26170	-	1	1
PF00231	ATP-synt	0	166	4	26210	-	1	1
PF00232	Glyco_hydro_1	0	166	20	26194	-	1	1
PF00235	Profilin	0	166	6	26208	-	1	1
PF00237	Ribosomal_L22	0	166	6	26208	-	1	1
PF00238	Ribosomal_L14	0	166	6	26208	-	1	1
PF00240	ubiquitin	0	166	61	26153	-	1	1
PF00241	Cofilin_ADF	0	166	10	26204	-	1	1
PF00244	2014-03-03	0	166	13	26201	-	1	1
PF00246	Peptidase_M14	0	166	1	26213	-	1	1
PF00248	Aldo_ket_red	0	166	27	26187	-	1	1
PF00249	Myb_DNA-binding	0	166	242	25972	-	0.411478	1
PF00251	Glyco_hydro_32N	0	166	11	26203	-	1	1
PF00252	Ribosomal_L16	0	166	4	26210	-	1	1
PF00253	Ribosomal_S14	0	166	3	26211	-	1	1
PF00254	FKBP_C	0	166	24	26190	-	1	1
PF00255	GSHPx	0	166	7	26207	-	1	1
PF00257	Dehydrin	0	166	6	26208	-	1	1
PF00258	Flavodoxin_1	0	166	4	26210	-	1	1
PF00262	Calreticulin	0	166	5	26209	-	1	1
PF00264	Tyrosinase	0	166	8	26206	-	1	1
PF00265	TK	0	166	2	26212	-	1	1
PF00266	Aminotran_5	0	166	12	26202	-	1	1
PF00268	Ribonuc_red_sm	0	166	2	26212	-	1	1
PF00270	DEAD	0	166	89	26125	-	1	1
PF00271	Helicase_C	0	166	137	26077	-	1	1
PF00274	Glycolytic	0	166	8	26206	-	1	1
PF00275	EPSP_synthase	0	166	3	26211	-	1	1
PF00276	Ribosomal_L23	0	166	7	26207	-	1	1
PF00278	Orn_DAP_Arg_deC	0	166	6	26208	-	1	1
PF00280	potato_inhibit	0	166	18	26196	-	1	1
PF00281	Ribosomal_L5	0	166	5	26209	-	1	1
PF00282	Pyridoxal_deC	0	166	24	26190	-	1	1
PF00283	Cytochrom_B559	0	166	2	26212	-	1	1
PF00284	Cytochrom_B559a	0	166	1	26213	-	1	1
PF00285	Citrate_synt	0	166	5	26209	-	1	1
PF00288	GHMP_kinases_N	0	166	13	26201	-	1	1
PF00289	Biotin_carb_N	0	166	3	26211	-	1	1
PF00290	Trp_syntA	0	166	1	26213	-	1	1
PF00291	PALP	0	166	23	26191	-	1	1
PF00293	NUDIX	0	166	29	26185	-	1	1
PF00294	PfkB	0	166	17	26197	-	1	1
PF00297	Ribosomal_L3	0	166	4	26210	-	1	1
PF00298	Ribosomal_L11	0	166	7	26207	-	1	1
PF00300	His_Phos_1	0	166	17	26197	-	1	1
PF00301	Rubredoxin	0	166	2	26212	-	1	1
PF00303	Thymidylat_synt	0	166	1	26213	-	1	1
PF00304	Gamma-thionin	0	166	12	26202	-	1	1
PF00305	Lipoxygenase	0	166	16	26198	-	1	1
PF00306	ATP-synt_ab_C	0	166	2	26212	-	1	1
PF00307	CH	0	166	15	26199	-	1	1
PF00310	GATase_2	0	166	2	26212	-	1	1
PF00311	PEPcase	0	166	5	26209	-	1	1
PF00312	Ribosomal_S15	0	166	7	26207	-	1	1
PF00313	CSD	0	166	6	26208	-	1	1
PF00314	Thaumatin	0	166	31	26183	-	1	1
PF00316	FBPase	0	166	6	26208	-	1	1
PF00317	Ribonuc_red_lgN	0	166	2	26212	-	1	1
PF00318	Ribosomal_S2	0	166	4	26210	-	1	1
PF00320	GATA	0	166	34	26180	-	1	1
PF00324	AA_permease	0	166	2	26212	-	1	1
PF00326	Peptidase_S9	0	166	14	26200	-	1	1
PF00327	Ribosomal_L30	0	166	6	26208	-	1	1
PF00328	His_Phos_2	0	166	4	26210	-	1	1
PF00329	Complex1_30kDa	0	166	2	26212	-	1	1
PF00330	Aconitase	0	166	4	26210	-	1	1
PF00331	Glyco_hydro_10	0	166	11	26203	-	1	1
PF00332	Glyco_hydro_17	0	166	48	26166	-	1	1
PF00333	Ribosomal_S5	0	166	4	26210	-	1	1
PF00334	NDK	0	166	6	26208	-	1	1
PF00335	Tetraspannin	0	166	16	26198	-	1	1
PF00337	Gal-bind_lectin	0	166	6	26208	-	1	1
PF00338	Ribosomal_S10	0	166	4	26210	-	1	1
PF00342	PGI	0	166	2	26212	-	1	1
PF00343	Phosphorylase	0	166	4	26210	-	1	1
PF00344	SecY	0	166	4	26210	-	1	1
PF00346	Complex1_49kDa	0	166	1	26213	-	1	1
PF00347	Ribosomal_L6	0	166	5	26209	-	1	1
PF00348	polyprenyl_synt	0	166	11	26203	-	1	1
PF00349	Hexokinase_1	0	166	6	26208	-	1	1
PF00352	TBP	0	166	1	26213	-	1	1
PF00355	Rieske	0	166	10	26204	-	1	1
PF00360	PHY	0	166	5	26209	-	1	1
PF00361	Proton_antipo_M	0	166	4	26210	-	1	1
PF00364	Biotin_lipoyl	0	166	13	26201	-	1	1
PF00365	PFK	0	166	11	26203	-	1	1
PF00366	Ribosomal_S17	0	166	5	26209	-	1	1
PF00368	HMG-CoA_red	0	166	4	26210	-	1	1
PF00370	FGGY_N	0	166	6	26208	-	1	1
PF00373	FERM_M	0	166	1	26213	-	1	1
PF00378	ECH_1	0	166	14	26200	-	1	1
PF00380	Ribosomal_S9	0	166	5	26209	-	1	1
PF00382	TFIIB	0	166	5	26209	-	1	1
PF00383	dCMP_cyt_deam_1	0	166	7	26207	-	1	1
PF00384	Molybdopterin	0	166	1	26213	-	1	1
PF00385	Chromo	0	166	26	26188	-	1	1
PF00387	PI-PLC-Y	0	166	7	26207	-	1	1
PF00388	PI-PLC-X	0	166	10	26204	-	1	1
PF00390	malic	0	166	7	26207	-	1	1
PF00391	PEP-utilizers	0	166	1	26213	-	1	1
PF00393	6PGD	0	166	3	26211	-	1	1
PF00394	Cu-oxidase	0	166	51	26163	-	1	1
PF00396	Granulin	0	166	7	26207	-	1	1
PF00397	WW	0	166	11	26203	-	1	1
PF00398	RrnaAD	0	166	3	26211	-	1	1
PF00401	ATP-synt_DE	0	166	1	26213	-	1	1
PF00403	HMA	0	166	60	26154	-	1	1
PF00406	ADK	0	166	11	26203	-	1	1
PF00407	Bet_v_1	0	166	40	26174	-	1	1
PF00408	PGM_PMM_IV	0	166	3	26211	-	1	1
PF00410	Ribosomal_S8	0	166	4	26210	-	1	1
PF00411	Ribosomal_S11	0	166	5	26209	-	1	1
PF00412	LIM	0	166	14	26200	-	1	1
PF00413	Peptidase_M10	0	166	5	26209	-	1	1
PF00415	RCC1	0	166	22	26192	-	1	1
PF00416	Ribosomal_S13	0	166	4	26210	-	1	1
PF00420	Oxidored_q2	0	166	1	26213	-	1	1
PF00421	PSII	0	166	2	26212	-	1	1
PF00425	Chorismate_bind	0	166	4	26210	-	1	1
PF00428	Ribosomal_60s	0	166	12	26202	-	1	1
PF00430	ATP-synt_B	0	166	3	26211	-	1	1
PF00432	Prenyltrans	0	166	10	26204	-	1	1
PF00433	Pkinase_C	0	166	7	26207	-	1	1
PF00436	SSB	0	166	5	26209	-	1	1
PF00438	S-AdoMet_synt_N	0	166	4	26210	-	1	1
PF00439	Bromodomain	0	166	22	26192	-	1	1
PF00441	Acyl-CoA_dh_1	0	166	8	26206	-	1	1
PF00443	UCH	0	166	35	26179	-	1	1
PF00444	Ribosomal_L36	0	166	2	26212	-	1	1
PF00445	Ribonuclease_T2	0	166	9	26205	-	1	1
PF00447	HSF_DNA-bind	0	166	25	26189	-	1	1
PF00448	SRP54	0	166	5	26209	-	1	1
PF00449	Urease_alpha	0	166	1	26213	-	1	1
PF00450	Peptidase_S10	0	166	48	26166	-	1	1
PF00453	Ribosomal_L20	0	166	3	26211	-	1	1
PF00454	PI3_PI4_kinase	0	166	15	26199	-	1	1
PF00456	Transketolase_N	0	166	3	26211	-	1	1
PF00458	WHEP-TRS	0	166	1	26213	-	1	1
PF00459	Inositol_P	0	166	10	26204	-	1	1
PF00462	Glutaredoxin	0	166	53	26161	-	1	1
PF00463	ICL	0	166	1	26213	-	1	1
PF00464	SHMT	0	166	7	26207	-	1	1
PF00466	Ribosomal_L10	0	166	5	26209	-	1	1
PF00467	KOW	0	166	9	26205	-	1	1
PF00468	Ribosomal_L34	0	166	2	26212	-	1	1
PF00471	Ribosomal_L33	0	166	3	26211	-	1	1
PF00472	RF-1	0	166	6	26208	-	1	1
PF00474	SSF	0	166	1	26213	-	1	1
PF00475	IGPD	0	166	1	26213	-	1	1
PF00476	DNA_pol_A	0	166	2	26212	-	1	1
PF00477	LEA_5	0	166	2	26212	-	1	1
PF00478	IMPDH	0	166	1	26213	-	1	1
PF00479	G6PD_N	0	166	4	26210	-	1	1
PF00481	PP2C	0	166	89	26125	-	1	1
PF00483	NTP_transferase	0	166	12	26202	-	1	1
PF00484	Pro_CA	0	166	4	26210	-	1	1
PF00485	PRK	0	166	10	26204	-	1	1
PF00487	FA_desaturase	0	166	16	26198	-	1	1
PF00488	MutS_V	0	166	10	26204	-	1	1
PF00490	ALAD	0	166	1	26213	-	1	1
PF00491	Arginase	0	166	2	26212	-	1	1
PF00493	MCM	0	166	7	26207	-	1	1
PF00494	SQS_PSY	0	166	7	26207	-	1	1
PF00497	SBP_bac_3	0	166	3	26211	-	1	1
PF00498	FHA	0	166	18	26196	-	1	1
PF00499	Oxidored_q3	0	166	1	26213	-	1	1
PF00501	AMP-binding	0	166	53	26161	-	1	1
PF00503	G-alpha	0	166	5	26209	-	1	1
PF00504	Chloroa_b-bind	0	166	32	26182	-	1	1
PF00505	HMG_box	0	166	11	26203	-	1	1
PF00507	Oxidored_q4	0	166	1	26213	-	1	1
PF00512	HisKA	0	166	14	26200	-	1	1
PF00514	Arm	0	166	48	26166	-	1	1
PF00515	TPR_1	0	166	29	26185	-	1	1
PF00520	Ion_trans	0	166	31	26183	-	1	1
PF00521	DNA_topoisoIV	0	166	2	26212	-	1	1
PF00533	BRCT	0	166	14	26200	-	1	1
PF00534	Glycos_transf_1	0	166	30	26184	-	1	1
PF00535	Glycos_transf_2	0	166	2	26212	-	1	1
PF00536	SAM_1	0	166	6	26208	-	1	1
PF00538	Linker_histone	0	166	17	26197	-	1	1
PF00542	Ribosomal_L12	0	166	6	26208	-	1	1
PF00543	P-II	0	166	2	26212	-	1	1
PF00544	Pec_lyase_C	0	166	24	26190	-	1	1
PF00547	Urease_gamma	0	166	1	26213	-	1	1
PF00549	Ligase_CoA	0	166	5	26209	-	1	1
PF00550	PP-binding	0	166	9	26205	-	1	1
PF00551	Formyl_trans_N	0	166	4	26210	-	1	1
PF00557	Peptidase_M24	0	166	15	26199	-	1	1
PF00560	LRR_1	0	166	156	26058	-	1	1
PF00561	Abhydrolase_1	0	166	27	26187	-	1	1
PF00562	RNA_pol_Rpb2_6	0	166	8	26206	-	1	1
PF00564	PB1	0	166	35	26179	-	1	1
PF00565	SNase	0	166	3	26211	-	1	1
PF00566	RabGAP-TBC	0	166	22	26192	-	1	1
PF00567	TUDOR	0	166	2	26212	-	1	1
PF00569	ZZ	0	166	9	26205	-	1	1
PF00570	HRDC	0	166	5	26209	-	1	1
PF00571	CBS	0	166	31	26183	-	1	1
PF00572	Ribosomal_L13	0	166	6	26208	-	1	1
PF00573	Ribosomal_L4	0	166	5	26209	-	1	1
PF00574	CLP_protease	0	166	10	26204	-	1	1
PF00575	S1	0	166	13	26201	-	1	1
PF00576	Transthyretin	0	166	1	26213	-	1	1
PF00578	AhpC-TSA	0	166	5	26209	-	1	1
PF00579	tRNA-synt_1b	0	166	4	26210	-	1	1
PF00580	UvrD-helicase	0	166	3	26211	-	1	1
PF00581	Rhodanese	0	166	14	26200	-	1	1
PF00582	Usp	0	166	41	26173	-	1	1
PF00583	Acetyltransf_1	0	166	37	26177	-	1	1
PF00584	SecE	0	166	3	26211	-	1	1
PF00585	Thr_dehydrat_C	0	166	3	26211	-	1	1
PF00586	AIRS	0	166	1	26213	-	1	1
PF00587	tRNA-synt_2b	0	166	10	26204	-	1	1
PF00588	SpoU_methylase	0	166	6	26208	-	1	1
PF00590	TP_methylase	0	166	3	26211	-	1	1
PF00591	Glycos_transf_3	0	166	2	26212	-	1	1
PF00595	PDZ	0	166	1	26213	-	1	1
PF00596	Aldolase_II	0	166	1	26213	-	1	1
PF00609	DAGK_acc	0	166	8	26206	-	1	1
PF00610	DEP	0	166	2	26212	-	1	1
PF00612	IQ	0	166	56	26158	-	1	1
PF00613	PI3Ka	0	166	2	26212	-	1	1
PF00614	PLDc	0	166	15	26199	-	1	1
PF00615	RGS	0	166	1	26213	-	1	1
PF00620	RhoGAP	0	166	9	26205	-	1	1
PF00622	SPRY	0	166	4	26210	-	1	1
PF00623	RNA_pol_Rpb1_2	0	166	5	26209	-	1	1
PF00625	Guanylate_kin	0	166	3	26211	-	1	1
PF00626	Gelsolin	0	166	12	26202	-	1	1
PF00627	UBA	0	166	16	26198	-	1	1
PF00628	PHD	0	166	56	26158	-	1	1
PF00630	Filamin	0	166	2	26212	-	1	1
PF00631	G-gamma	0	166	3	26211	-	1	1
PF00632	HECT	0	166	12	26202	-	1	1
PF00634	BRCA2	0	166	1	26213	-	1	1
PF00635	Motile_Sperm	0	166	16	26198	-	1	1
PF00636	Ribonuclease_3	0	166	9	26205	-	1	1
PF00637	Clathrin	0	166	12	26202	-	1	1
PF00638	Ran_BP1	0	166	5	26209	-	1	1
PF00639	Rotamase	0	166	2	26212	-	1	1
PF00641	zf-RanBP	0	166	12	26202	-	1	1
PF00642	zf-CCCH	0	166	44	26170	-	1	1
PF00643	zf-B_box	0	166	24	26190	-	1	1
PF00644	PARP	0	166	9	26205	-	1	1
PF00645	zf-PARP	0	166	2	26212	-	1	1
PF00647	EF1G	0	166	2	26212	-	1	1
PF00648	Peptidase_C2	0	166	1	26213	-	1	1
PF00650	CRAL_TRIO	0	166	30	26184	-	1	1
PF00651	BTB	0	166	51	26163	-	1	1
PF00654	Voltage_CLC	0	166	9	26205	-	1	1
PF00656	Peptidase_C14	0	166	8	26206	-	1	1
PF00657	Lipase_GDSL	0	166	89	26125	-	1	1
PF00658	PABP	0	166	5	26209	-	1	1
PF00662	Proton_antipo_N	0	166	1	26213	-	1	1
PF00664	ABC_membrane	0	166	40	26174	-	1	1
PF00667	FAD_binding_1	0	166	3	26211	-	1	1
PF00673	Ribosomal_L5_C	0	166	5	26209	-	1	1
PF00675	Peptidase_M16	0	166	8	26206	-	1	1
PF00676	E1_dh	0	166	9	26205	-	1	1
PF00677	Lum_binding	0	166	1	26213	-	1	1
PF00682	HMGL-like	0	166	6	26208	-	1	1
PF00686	CBM_20	0	166	4	26210	-	1	1
PF00687	Ribosomal_L1	0	166	6	26208	-	1	1
PF00689	Cation_ATPase_C	0	166	13	26201	-	1	1
PF00692	dUTPase	0	166	3	26211	-	1	1
PF00694	Aconitase_C	0	166	3	26211	-	1	1
PF00696	AA_kinase	0	166	12	26202	-	1	1
PF00697	PRAI	0	166	2	26212	-	1	1
PF00698	Acyl_transf_1	0	166	1	26213	-	1	1
PF00699	Urease_beta	0	166	1	26213	-	1	1
PF00701	DHDPS	0	166	2	26212	-	1	1
PF00703	Glyco_hydro_2	0	166	2	26212	-	1	1
PF00704	Glyco_hydro_18	0	166	13	26201	-	1	1
PF00707	IF3_C	0	166	2	26212	-	1	1
PF00708	Acylphosphatase	0	166	1	26213	-	1	1
PF00709	Adenylsucc_synt	0	166	2	26212	-	1	1
PF00717	Peptidase_S24	0	166	4	26210	-	1	1
PF00719	Pyrophosphatase	0	166	7	26207	-	1	1
PF00722	Glyco_hydro_16	0	166	36	26178	-	1	1
PF00724	Oxidored_FMN	0	166	4	26210	-	1	1
PF00725	3HCDH	0	166	7	26207	-	1	1
PF00728	Glyco_hydro_20	0	166	3	26211	-	1	1
PF00730	HhH-GPD	0	166	9	26205	-	1	1
PF00731	AIRC	0	166	2	26212	-	1	1
PF00732	GMC_oxred_N	0	166	10	26204	-	1	1
PF00733	Asn_synthase	0	166	3	26211	-	1	1
PF00736	EF1_GNE	0	166	3	26211	-	1	1
PF00737	PsbH	0	166	1	26213	-	1	1
PF00742	Homoserine_dh	0	166	3	26211	-	1	1
PF00743	FMO-like	0	166	18	26196	-	1	1
PF00745	GlutR_dimer	0	166	2	26212	-	1	1
PF00749	tRNA-synt_1c	0	166	3	26211	-	1	1
PF00750	tRNA-synt_1d	0	166	1	26213	-	1	1
PF00752	XPG_N	0	166	6	26208	-	1	1
PF00753	Lactamase_B	0	166	7	26207	-	1	1
PF00754	F5_F8_type_C	0	166	1	26213	-	1	1
PF00756	Esterase	0	166	1	26213	-	1	1
PF00759	Glyco_hydro_9	0	166	20	26194	-	1	1
PF00762	Ferrochelatase	0	166	2	26212	-	1	1
PF00763	THF_DHG_CYH	0	166	3	26211	-	1	1
PF00764	Arginosuc_synth	0	166	1	26213	-	1	1
PF00766	ETF_alpha	0	166	1	26213	-	1	1
PF00773	RNB	0	166	3	26211	-	1	1
PF00777	Glyco_transf_29	0	166	3	26211	-	1	1
PF00780	CNH	0	166	3	26211	-	1	1
PF00781	DAGK_cat	0	166	13	26201	-	1	1
PF00782	DSPc	0	166	21	26193	-	1	1
PF00784	MyTH4	0	166	1	26213	-	1	1
PF00786	PBD	0	166	13	26201	-	1	1
PF00787	PX	0	166	8	26206	-	1	1
PF00789	UBX	0	166	11	26203	-	1	1
PF00790	VHS	0	166	7	26207	-	1	1
PF00792	PI3K_C2	0	166	1	26213	-	1	1
PF00793	DAHP_synth_1	0	166	1	26213	-	1	1
PF00795	CN_hydrolase	0	166	8	26206	-	1	1
PF00796	PSI_8	0	166	1	26213	-	1	1
PF00800	PDT	0	166	4	26210	-	1	1
PF00804	Syntaxin	0	166	10	26204	-	1	1
PF00805	Pentapeptide	0	166	4	26210	-	1	1
PF00806	PUF	0	166	8	26206	-	1	1
PF00809	Pterin_bind	0	166	1	26213	-	1	1
PF00810	ER_lumen_recept	0	166	8	26206	-	1	1
PF00814	Peptidase_M22	0	166	2	26212	-	1	1
PF00815	Histidinol_dh	0	166	1	26213	-	1	1
PF00817	IMS	0	166	3	26211	-	1	1
PF00827	Ribosomal_L15e	0	166	3	26211	-	1	1
PF00828	Ribosomal_L27A	0	166	4	26210	-	1	1
PF00829	Ribosomal_L21p	0	166	2	26212	-	1	1
PF00830	Ribosomal_L28	0	166	2	26212	-	1	1
PF00831	Ribosomal_L29	0	166	5	26209	-	1	1
PF00832	Ribosomal_L39	0	166	2	26212	-	1	1
PF00833	Ribosomal_S17e	0	166	3	26211	-	1	1
PF00834	Ribul_P_3_epim	0	166	2	26212	-	1	1
PF00838	TCTP	0	166	2	26212	-	1	1
PF00847	AP2	0	166	159	26055	-	0.629844	1
PF00848	Ring_hydroxyl_A	0	166	2	26212	-	1	1
PF00849	PseudoU_synth_2	0	166	8	26206	-	1	1
PF00850	Hist_deacetyl	0	166	9	26205	-	1	1
PF00852	Glyco_transf_10	0	166	3	26211	-	1	1
PF00854	PTR2	0	166	76	26138	-	1	1
PF00855	PWWP	0	166	15	26199	-	1	1
PF00856	SET	0	166	51	26163	-	1	1
PF00857	Isochorismatase	0	166	4	26210	-	1	1
PF00860	Xan_ur_permease	0	166	14	26200	-	1	1
PF00861	Ribosomal_L18p	0	166	8	26206	-	1	1
PF00862	Sucrose_synth	0	166	10	26204	-	1	1
PF00867	XPG_I	0	166	6	26208	-	1	1
PF00875	DNA_photolyase	0	166	7	26207	-	1	1
PF00883	Peptidase_M17	0	166	3	26211	-	1	1
PF00885	DMRL_synthase	0	166	2	26212	-	1	1
PF00886	Ribosomal_S16	0	166	2	26212	-	1	1
PF00887	ACBP	0	166	4	26210	-	1	1
PF00888	Cullin	0	166	13	26201	-	1	1
PF00889	EF_TS	0	166	2	26212	-	1	1
PF00890	FAD_binding_2	0	166	3	26211	-	1	1
PF00891	Methyltransf_2	0	166	20	26194	-	1	1
PF00892	EamA	0	166	51	26163	-	1	1
PF00899	ThiF	0	166	12	26202	-	1	1
PF00900	Ribosomal_S4e	0	166	6	26208	-	1	1
PF00902	TatC	0	166	1	26213	-	1	1
PF00903	Glyoxalase	0	166	15	26199	-	1	1
PF00909	Ammonium_transp	0	166	8	26206	-	1	1
PF00912	Transgly	0	166	1	26213	-	1	1
PF00916	Sulfate_transp	0	166	15	26199	-	1	1
PF00917	MATH	0	166	15	26199	-	1	1
PF00919	UPF0004	0	166	2	26212	-	1	1
PF00920	ILVD_EDD	0	166	2	26212	-	1	1
PF00923	TAL_FSA	0	166	2	26212	-	1	1
PF00924	MS_channel	0	166	8	26206	-	1	1
PF00925	GTP_cyclohydro2	0	166	3	26211	-	1	1
PF00926	DHBP_synthase	0	166	3	26211	-	1	1
PF00928	Adap_comp_sub	0	166	10	26204	-	1	1
PF00929	RNase_T	0	166	14	26200	-	1	1
PF00930	DPPIV_N	0	166	1	26213	-	1	1
PF00933	Glyco_hydro_3	0	166	17	26197	-	1	1
PF00935	Ribosomal_L44	0	166	2	26212	-	1	1
PF00939	Na_sulph_symp	0	166	3	26211	-	1	1
PF00940	RNA_pol	0	166	2	26212	-	1	1
PF00941	FAD_binding_5	0	166	7	26207	-	1	1
PF00953	Glycos_transf_4	0	166	2	26212	-	1	1
PF00955	HCO3_cotransp	0	166	6	26208	-	1	1
PF00956	NAP	0	166	9	26205	-	1	1
PF00957	Synaptobrevin	0	166	14	26200	-	1	1
PF00958	GMP_synt_C	0	166	1	26213	-	1	1
PF00962	A_deaminase	0	166	3	26211	-	1	1
PF00967	Barwin	0	166	3	26211	-	1	1
PF00970	FAD_binding_6	0	166	4	26210	-	1	1
PF00977	His_biosynth	0	166	2	26212	-	1	1
PF00982	Glyco_transf_20	0	166	10	26204	-	1	1
PF00984	UDPG_MGDP_dh	0	166	4	26210	-	1	1
PF00986	DNA_gyraseB_C	0	166	1	26213	-	1	1
PF00988	CPSase_sm_chain	0	166	1	26213	-	1	1
PF00989	PAS	0	166	8	26206	-	1	1
PF00994	MoCF_biosynth	0	166	3	26211	-	1	1
PF00995	Sec1	0	166	6	26208	-	1	1
PF00996	GDI	0	166	4	26210	-	1	1
PF00999	Na_H_Exchanger	0	166	30	26184	-	1	1
PF01000	RNA_pol_A_bac	0	166	3	26211	-	1	1
PF01008	IF-2B	0	166	6	26208	-	1	1
PF01010	Proton_antipo_C	0	166	1	26213	-	1	1
PF01011	PQQ	0	166	1	26213	-	1	1
PF01012	ETF	0	166	2	26212	-	1	1
PF01014	Uricase	0	166	1	26213	-	1	1
PF01015	Ribosomal_S3Ae	0	166	3	26211	-	1	1
PF01016	Ribosomal_L27	0	166	2	26212	-	1	1
PF01018	GTP1_OBG	0	166	3	26211	-	1	1
PF01019	G_glu_transpept	0	166	2	26212	-	1	1
PF01020	Ribosomal_L40e	0	166	5	26209	-	1	1
PF01025	GrpE	0	166	3	26211	-	1	1
PF01026	TatD_DNase	0	166	2	26212	-	1	1
PF01027	Bax1-I	0	166	7	26207	-	1	1
PF01029	NusB	0	166	2	26212	-	1	1
PF01039	Carboxyl_trans	0	166	4	26210	-	1	1
PF01040	UbiA	0	166	7	26207	-	1	1
PF01042	Ribonuc_L-PSP	0	166	3	26211	-	1	1
PF01043	SecA_PP_bind	0	166	1	26213	-	1	1
PF01048	PNP_UDP_1	0	166	4	26210	-	1	1
PF01053	Cys_Met_Meta_PP	0	166	5	26209	-	1	1
PF01055	Glyco_hydro_31	0	166	7	26207	-	1	1
PF01058	Oxidored_q6	0	166	2	26212	-	1	1
PF01061	ABC2_membrane	0	166	56	26158	-	1	1
PF01062	Bestrophin	0	166	1	26213	-	1	1
PF01063	Aminotran_4	0	166	8	26206	-	1	1
PF01066	CDP-OH_P_transf	0	166	4	26210	-	1	1
PF01067	Calpain_III	0	166	1	26213	-	1	1
PF01068	DNA_ligase_A_M	0	166	3	26211	-	1	1
PF01070	FMN_dh	0	166	6	26208	-	1	1
PF01071	GARS_A	0	166	1	26213	-	1	1
PF01073	3Beta_HSD	0	166	11	26203	-	1	1
PF01074	Glyco_hydro_38	0	166	3	26211	-	1	1
PF01075	Glyco_transf_9	0	166	1	26213	-	1	1
PF01077	NIR_SIR	0	166	3	26211	-	1	1
PF01078	Mg_chelatase	0	166	2	26212	-	1	1
PF01080	Presenilin	0	166	2	26212	-	1	1
PF01081	Aldolase	0	166	1	26213	-	1	1
PF01084	Ribosomal_S18	0	166	2	26212	-	1	1
PF01086	Clathrin_lg_ch	0	166	4	26210	-	1	1
PF01087	GalP_UDP_transf	0	166	1	26213	-	1	1
PF01088	Peptidase_C12	0	166	3	26211	-	1	1
PF01090	Ribosomal_S19e	0	166	2	26212	-	1	1
PF01092	Ribosomal_S6e	0	166	3	26211	-	1	1
PF01094	ANF_receptor	0	166	13	26201	-	1	1
PF01096	TFIIS_C	0	166	5	26209	-	1	1
PF01103	Bac_surface_Ag	0	166	5	26209	-	1	1
PF01105	EMP24_GP25L	0	166	14	26200	-	1	1
PF01106	NifU	0	166	4	26210	-	1	1
PF01107	MP	0	166	2	26212	-	1	1
PF01111	CKS	0	166	1	26213	-	1	1
PF01112	Asparaginase_2	0	166	5	26209	-	1	1
PF01113	DapB_N	0	166	2	26212	-	1	1
PF01115	F_actin_cap_B	0	166	1	26213	-	1	1
PF01116	F_bP_aldolase	0	166	2	26212	-	1	1
PF01118	Semialdhyde_dh	0	166	2	26212	-	1	1
PF01119	DNA_mis_repair	0	166	3	26211	-	1	1
PF01120	Alpha_L_fucos	0	166	2	26212	-	1	1
PF01121	CoaE	0	166	1	26213	-	1	1
PF01124	MAPEG	0	166	1	26213	-	1	1
PF01125	G10	0	166	2	26212	-	1	1
PF01126	Heme_oxygenase	0	166	2	26212	-	1	1
PF01128	IspD	0	166	1	26213	-	1	1
PF01131	Topoisom_bac	0	166	3	26211	-	1	1
PF01132	EFP	0	166	2	26212	-	1	1
PF01133	ER	0	166	1	26213	-	1	1
PF01134	GIDA	0	166	3	26211	-	1	1
PF01135	PCMT	0	166	1	26213	-	1	1
PF01137	RTC	0	166	1	26213	-	1	1
PF01138	RNase_PH	0	166	8	26206	-	1	1
PF01142	TruD	0	166	1	26213	-	1	1
PF01145	Band_7	0	166	17	26197	-	1	1
PF01148	CTP_transf_1	0	166	3	26211	-	1	1
PF01149	Fapy_DNA_glyco	0	166	1	26213	-	1	1
PF01150	GDA1_CD39	0	166	7	26207	-	1	1
PF01151	ELO	0	166	4	26210	-	1	1
PF01152	Bac_globin	0	166	2	26212	-	1	1
PF01154	HMG_CoA_synt_N	0	166	3	26211	-	1	1
PF01156	IU_nuc_hydro	0	166	8	26206	-	1	1
PF01157	Ribosomal_L21e	0	166	2	26212	-	1	1
PF01158	Ribosomal_L36e	0	166	3	26211	-	1	1
PF01159	Ribosomal_L6e	0	166	3	26211	-	1	1
PF01161	PBP	0	166	11	26203	-	1	1
PF01163	RIO1	0	166	2	26212	-	1	1
PF01165	Ribosomal_S21	0	166	3	26211	-	1	1
PF01167	Tub	0	166	11	26203	-	1	1
PF01168	Ala_racemase_N	0	166	2	26212	-	1	1
PF01169	UPF0016	0	166	4	26210	-	1	1
PF01170	UPF0020	0	166	1	26213	-	1	1
PF01171	ATP_bind_3	0	166	2	26212	-	1	1
PF01172	SBDS	0	166	1	26213	-	1	1
PF01174	SNO	0	166	1	26213	-	1	1
PF01176	eIF-1a	0	166	5	26209	-	1	1
PF01177	Asp_Glu_race	0	166	1	26213	-	1	1
PF01179	Cu_amine_oxid	0	166	6	26208	-	1	1
PF01180	DHO_dh	0	166	2	26212	-	1	1
PF01182	Glucosamine_iso	0	166	5	26209	-	1	1
PF01187	MIF	0	166	3	26211	-	1	1
PF01189	Methyltr_RsmB-F	0	166	8	26206	-	1	1
PF01191	RNA_pol_Rpb5_C	0	166	4	26210	-	1	1
PF01192	RNA_pol_Rpb6	0	166	1	26213	-	1	1
PF01194	RNA_pol_N	0	166	1	26213	-	1	1
PF01195	Pept_tRNA_hydro	0	166	3	26211	-	1	1
PF01196	Ribosomal_L17	0	166	3	26211	-	1	1
PF01197	Ribosomal_L31	0	166	1	26213	-	1	1
PF01198	Ribosomal_L31e	0	166	2	26212	-	1	1
PF01199	Ribosomal_L34e	0	166	3	26211	-	1	1
PF01200	Ribosomal_S28e	0	166	3	26211	-	1	1
PF01201	Ribosomal_S8e	0	166	6	26208	-	1	1
PF01202	SKI	0	166	4	26210	-	1	1
PF01204	Trehalase	0	166	1	26213	-	1	1
PF01205	UPF0029	0	166	1	26213	-	1	1
PF01207	Dus	0	166	6	26208	-	1	1
PF01208	URO-D	0	166	2	26212	-	1	1
PF01209	Ubie_methyltran	0	166	2	26212	-	1	1
PF01210	NAD_Gly3P_dh_N	0	166	4	26210	-	1	1
PF01212	Beta_elim_lyase	0	166	1	26213	-	1	1
PF01213	CAP_N	0	166	2	26212	-	1	1
PF01214	CK_II_beta	0	166	4	26210	-	1	1
PF01215	COX5B	0	166	2	26212	-	1	1
PF01217	Clat_adaptor_s	0	166	13	26201	-	1	1
PF01218	Coprogen_oxidas	0	166	1	26213	-	1	1
PF01221	Dynein_light	0	166	10	26204	-	1	1
PF01222	ERG4_ERG24	0	166	3	26211	-	1	1
PF01225	Mur_ligase	0	166	2	26212	-	1	1
PF01227	GTP_cyclohydroI	0	166	1	26213	-	1	1
PF01230	HIT	0	166	4	26210	-	1	1
PF01233	NMT	0	166	2	26212	-	1	1
PF01237	Oxysterol_BP	0	166	7	26207	-	1	1
PF01238	PMI_typeI	0	166	3	26211	-	1	1
PF01239	PPTA	0	166	3	26211	-	1	1
PF01241	PSI_PSAK	0	166	2	26212	-	1	1
PF01243	Pyridox_oxidase	0	166	2	26212	-	1	1
PF01245	Ribosomal_L19	0	166	2	26212	-	1	1
PF01246	Ribosomal_L24e	0	166	4	26210	-	1	1
PF01247	Ribosomal_L35Ae	0	166	3	26211	-	1	1
PF01248	Ribosomal_L7Ae	0	166	14	26200	-	1	1
PF01249	Ribosomal_S21e	0	166	3	26211	-	1	1
PF01250	Ribosomal_S6	0	166	4	26210	-	1	1
PF01251	Ribosomal_S7e	0	166	2	26212	-	1	1
PF01253	SUI1	0	166	8	26206	-	1	1
PF01255	Prenyltransf	0	166	8	26206	-	1	1
PF01256	Carb_kinase	0	166	1	26213	-	1	1
PF01257	2Fe-2S_thioredx	0	166	1	26213	-	1	1
PF01259	SAICAR_synt	0	166	1	26213	-	1	1
PF01261	AP_endonuc_2	0	166	1	26213	-	1	1
PF01263	Aldose_epim	0	166	11	26203	-	1	1
PF01264	Chorismate_synt	0	166	2	26212	-	1	1
PF01266	DAO	0	166	6	26208	-	1	1
PF01267	F-actin_cap_A	0	166	2	26212	-	1	1
PF01268	FTHFS	0	166	1	26213	-	1	1
PF01269	Fibrillarin	0	166	1	26213	-	1	1
PF01273	LBP_BPI_CETP	0	166	1	26213	-	1	1
PF01274	Malate_synthase	0	166	3	26211	-	1	1
PF01276	OKR_DC_1	0	166	4	26210	-	1	1
PF01277	Oleosin	0	166	10	26204	-	1	1
PF01280	Ribosomal_L19e	0	166	3	26211	-	1	1
PF01281	Ribosomal_L9_N	0	166	2	26212	-	1	1
PF01282	Ribosomal_S24e	0	166	3	26211	-	1	1
PF01283	Ribosomal_S26e	0	166	2	26212	-	1	1
PF01287	eIF-5a	0	166	5	26209	-	1	1
PF01288	HPPK	0	166	1	26213	-	1	1
PF01293	PEPCK_ATP	0	166	2	26212	-	1	1
PF01294	Ribosomal_L13e	0	166	3	26211	-	1	1
PF01300	Sua5_yciO_yrdC	0	166	2	26212	-	1	1
PF01301	Glyco_hydro_35	0	166	17	26197	-	1	1
PF01302	CAP_GLY	0	166	2	26212	-	1	1
PF01315	Ald_Xan_dh_C	0	166	7	26207	-	1	1
PF01321	Creatinase_N	0	166	3	26211	-	1	1
PF01323	DSBA	0	166	1	26213	-	1	1
PF01326	PPDK_N	0	166	3	26211	-	1	1
PF01327	Pep_deformylase	0	166	2	26212	-	1	1
PF01331	mRNA_cap_enzyme	0	166	3	26211	-	1	1
PF01333	Apocytochr_F_C	0	166	2	26212	-	1	1
PF01336	tRNA_anti-codon	0	166	13	26201	-	1	1
PF01342	SAND	0	166	1	26213	-	1	1
PF01343	Peptidase_S49	0	166	1	26213	-	1	1
PF01344	Kelch_1	0	166	32	26182	-	1	1
PF01348	Intron_maturas2	0	166	2	26212	-	1	1
PF01351	RNase_HII	0	166	1	26213	-	1	1
PF01357	Pollen_allerg_1	0	166	38	26176	-	1	1
PF01363	FYVE	0	166	17	26197	-	1	1
PF01367	5_3_exonuc	0	166	1	26213	-	1	1
PF01369	Sec7	0	166	7	26207	-	1	1
PF01370	Epimerase	0	166	33	26181	-	1	1
PF01373	Glyco_hydro_14	0	166	8	26206	-	1	1
PF01379	Porphobil_deam	0	166	1	26213	-	1	1
PF01380	SIS	0	166	2	26212	-	1	1
PF01381	HTH_3	0	166	5	26209	-	1	1
PF01384	PHO4	0	166	1	26213	-	1	1
PF01386	Ribosomal_L25p	0	166	2	26212	-	1	1
PF01388	ARID	0	166	12	26202	-	1	1
PF01394	Clathrin_propel	0	166	3	26211	-	1	1
PF01396	zf-C4_Topoisom	0	166	2	26212	-	1	1
PF01397	Terpene_synth	0	166	32	26182	-	1	1
PF01398	JAB	0	166	13	26201	-	1	1
PF01399	PCI	0	166	21	26193	-	1	1
PF01405	PsbT	0	166	1	26213	-	1	1
PF01406	tRNA-synt_1e	0	166	2	26212	-	1	1
PF01408	GFO_IDH_MocA	0	166	5	26209	-	1	1
PF01409	tRNA-synt_2d	0	166	4	26210	-	1	1
PF01411	tRNA-synt_2c	0	166	2	26212	-	1	1
PF01412	ArfGap	0	166	17	26197	-	1	1
PF01416	PseudoU_synth_1	0	166	6	26208	-	1	1
PF01417	ENTH	0	166	9	26205	-	1	1
PF01419	Jacalin	0	166	9	26205	-	1	1
PF01422	zf-NF-X1	0	166	2	26212	-	1	1
PF01423	LSM	0	166	25	26189	-	1	1
PF01424	R3H	0	166	6	26208	-	1	1
PF01425	Amidase	0	166	13	26201	-	1	1
PF01426	BAH	0	166	18	26196	-	1	1
PF01428	zf-AN1	0	166	14	26200	-	1	1
PF01429	MBD	0	166	12	26202	-	1	1
PF01432	Peptidase_M3	0	166	3	26211	-	1	1
PF01433	Peptidase_M1	0	166	4	26210	-	1	1
PF01434	Peptidase_M41	0	166	13	26201	-	1	1
PF01435	Peptidase_M48	0	166	3	26211	-	1	1
PF01436	NHL	0	166	6	26208	-	1	1
PF01439	Metallothio_2	0	166	5	26209	-	1	1
PF01448	ELM2	0	166	1	26213	-	1	1
PF01450	IlvC	0	166	2	26212	-	1	1
PF01451	LMWPc	0	166	1	26213	-	1	1
PF01454	MAGE	0	166	1	26213	-	1	1
PF01457	Peptidase_M8	0	166	1	26213	-	1	1
PF01458	UPF0051	0	166	3	26211	-	1	1
PF01459	Porin_3	0	166	9	26205	-	1	1
PF01464	SLT	0	166	1	26213	-	1	1
PF01465	GRIP	0	166	1	26213	-	1	1
PF01466	Skp1	0	166	15	26199	-	1	1
PF01467	CTP_transf_like	0	166	7	26207	-	1	1
PF01470	Peptidase_C15	0	166	2	26212	-	1	1
PF01471	PG_binding_1	0	166	6	26208	-	1	1
PF01472	PUA	0	166	4	26210	-	1	1
PF01474	DAHP_synth_2	0	166	3	26211	-	1	1
PF01476	LysM	0	166	14	26200	-	1	1
PF01477	PLAT	0	166	20	26194	-	1	1
PF01480	PWI	0	166	4	26210	-	1	1
PF01485	IBR	0	166	18	26196	-	1	1
PF01487	DHquinase_I	0	166	3	26211	-	1	1
PF01488	Shikimate_DH	0	166	5	26209	-	1	1
PF01490	Aa_trans	0	166	49	26165	-	1	1
PF01491	Frataxin_Cyay	0	166	1	26213	-	1	1
PF01493	GXGXG	0	166	2	26212	-	1	1
PF01496	V_ATPase_I	0	166	4	26210	-	1	1
PF01501	Glyco_transf_8	0	166	41	26173	-	1	1
PF01502	PRA-CH	0	166	1	26213	-	1	1
PF01503	PRA-PH	0	166	1	26213	-	1	1
PF01504	PIP5K	0	166	17	26197	-	1	1
PF01507	PAPS_reduct	0	166	5	26209	-	1	1
PF01509	TruB_N	0	166	2	26212	-	1	1
PF01512	Complex1_51K	0	166	1	26213	-	1	1
PF01513	NAD_kinase	0	166	5	26209	-	1	1
PF01521	Fe-S_biosyn	0	166	4	26210	-	1	1
PF01529	zf-DHHC	0	166	25	26189	-	1	1
PF01532	Glyco_hydro_47	0	166	5	26209	-	1	1
PF01535	PPR	0	166	380	25834	-	0.181932	1
PF01536	SAM_decarbox	0	166	5	26209	-	1	1
PF01541	GIY-YIG	0	166	2	26212	-	1	1
PF01544	CorA	0	166	11	26203	-	1	1
PF01545	Cation_efflux	0	166	12	26202	-	1	1
PF01546	Peptidase_M20	0	166	15	26199	-	1	1
PF01549	ShK	0	166	3	26211	-	1	1
PF01553	Acyltransferase	0	166	19	26195	-	1	1
PF01554	MatE	0	166	70	26144	-	1	1
PF01556	DnaJ_C	0	166	20	26194	-	1	1
PF01557	FAA_hydrolase	0	166	3	26211	-	1	1
PF01564	Spermine_synth	0	166	10	26204	-	1	1
PF01565	FAD_binding_4	0	166	37	26177	-	1	1
PF01566	Nramp	0	166	4	26210	-	1	1
PF01569	PAP2	0	166	11	26203	-	1	1
PF01571	GCV_T	0	166	2	26212	-	1	1
PF01575	MaoC_dehydratas	0	166	2	26212	-	1	1
PF01578	Cytochrom_C_asm	0	166	2	26212	-	1	1
PF01582	TIR	0	166	29	26185	-	1	1
PF01583	APS_kinase	0	166	3	26211	-	1	1
PF01585	G-patch	0	166	12	26202	-	1	1
PF01588	tRNA_bind	0	166	3	26211	-	1	1
PF01590	GAF	0	166	12	26202	-	1	1
PF01591	6PF2K	0	166	1	26213	-	1	1
PF01592	NifU_N	0	166	2	26212	-	1	1
PF01593	Amino_oxidase	0	166	24	26190	-	1	1
PF01594	AI-2E_transport	0	166	2	26212	-	1	1
PF01595	DUF21	0	166	10	26204	-	1	1
PF01596	Methyltransf_3	0	166	14	26200	-	1	1
PF01597	GCV_H	0	166	3	26211	-	1	1
PF01599	Ribosomal_S27	0	166	3	26211	-	1	1
PF01602	Adaptin_N	0	166	11	26203	-	1	1
PF01603	B56	0	166	10	26204	-	1	1
PF01612	DNA_pol_A_exo1	0	166	17	26197	-	1	1
PF01619	Pro_dh	0	166	2	26212	-	1	1
PF01624	MutS_I	0	166	6	26208	-	1	1
PF01625	PMSR	0	166	5	26209	-	1	1
PF01627	Hpt	0	166	6	26208	-	1	1
PF01632	Ribosomal_L35p	0	166	2	26212	-	1	1
PF01633	Choline_kinase	0	166	2	26212	-	1	1
PF01634	HisG	0	166	1	26213	-	1	1
PF01636	APH	0	166	3	26211	-	1	1
PF01641	SelR	0	166	4	26210	-	1	1
PF01643	Acyl-ACP_TE	0	166	4	26210	-	1	1
PF01645	Glu_synthase	0	166	2	26212	-	1	1
PF01648	ACPS	0	166	2	26212	-	1	1
PF01649	Ribosomal_S20p	0	166	1	26213	-	1	1
PF01650	Peptidase_C13	0	166	11	26203	-	1	1
PF01652	IF4E	0	166	4	26210	-	1	1
PF01655	Ribosomal_L32e	0	166	2	26212	-	1	1
PF01656	CbiA	0	166	1	26213	-	1	1
PF01657	Stress-antifung	0	166	28	26186	-	1	1
PF01661	Macro	0	166	4	26210	-	1	1
PF01663	Phosphodiest	0	166	5	26209	-	1	1
PF01667	Ribosomal_S27e	0	166	3	26211	-	1	1
PF01676	Metalloenzyme	0	166	1	26213	-	1	1
PF01678	DAP_epimerase	0	166	1	26213	-	1	1
PF01679	Pmp3	0	166	5	26209	-	1	1
PF01680	SOR_SNZ	0	166	2	26212	-	1	1
PF01687	Flavokinase	0	166	1	26213	-	1	1
PF01694	Rhomboid	0	166	14	26200	-	1	1
PF01697	Glyco_transf_92	0	166	8	26206	-	1	1
PF01698	FLO_LFY	0	166	1	26213	-	1	1
PF01699	Na_Ca_ex	0	166	16	26198	-	1	1
PF01701	PSI_PsaJ	0	166	1	26213	-	1	1
PF01702	TGT	0	166	2	26212	-	1	1
PF01704	UDPGP	0	166	6	26208	-	1	1
PF01709	Transcrip_reg	0	166	1	26213	-	1	1
PF01712	dNK	0	166	1	26213	-	1	1
PF01713	Smr	0	166	4	26210	-	1	1
PF01715	IPPT	0	166	22	26192	-	1	1
PF01716	MSP	0	166	2	26212	-	1	1
PF01717	Meth_synt_2	0	166	2	26212	-	1	1
PF01722	BolA	0	166	4	26210	-	1	1
PF01725	Ham1p_like	0	166	1	26213	-	1	1
PF01728	FtsJ	0	166	5	26209	-	1	1
PF01729	QRPTase_C	0	166	1	26213	-	1	1
PF01730	UreF	0	166	1	26213	-	1	1
PF01733	Nucleoside_tran	0	166	7	26207	-	1	1
PF01734	Patatin	0	166	18	26196	-	1	1
PF01737	Ycf9	0	166	1	26213	-	1	1
PF01738	DLH	0	166	7	26207	-	1	1
PF01740	STAS	0	166	15	26199	-	1	1
PF01743	PolyA_pol	0	166	6	26208	-	1	1
PF01745	IPT	0	166	2	26212	-	1	1
PF01746	tRNA_m1G_MT	0	166	1	26213	-	1	1
PF01747	ATP-sulfurylase	0	166	3	26211	-	1	1
PF01749	IBB	0	166	4	26210	-	1	1
PF01751	Toprim	0	166	5	26209	-	1	1
PF01753	zf-MYND	0	166	7	26207	-	1	1
PF01754	zf-A20	0	166	10	26204	-	1	1
PF01756	ACOX	0	166	4	26210	-	1	1
PF01758	SBF	0	166	5	26209	-	1	1
PF01761	DHQ_synthase	0	166	1	26213	-	1	1
PF01762	Galactosyl_T	0	166	20	26194	-	1	1
PF01764	Lipase_3	0	166	52	26162	-	1	1
PF01765	RRF	0	166	2	26212	-	1	1
PF01774	UreD	0	166	1	26213	-	1	1
PF01775	Ribosomal_L18A	0	166	4	26210	-	1	1
PF01776	Ribosomal_L22e	0	166	3	26211	-	1	1
PF01777	Ribosomal_L27e	0	166	3	26211	-	1	1
PF01778	Ribosomal_L28e	0	166	4	26210	-	1	1
PF01779	Ribosomal_L29e	0	166	2	26212	-	1	1
PF01780	Ribosomal_L37ae	0	166	4	26210	-	1	1
PF01781	Ribosomal_L38e	0	166	3	26211	-	1	1
PF01782	RimM	0	166	1	26213	-	1	1
PF01783	Ribosomal_L32p	0	166	3	26211	-	1	1
PF01786	AOX	0	166	5	26209	-	1	1
PF01788	PsbJ	0	166	1	26213	-	1	1
PF01789	PsbP	0	166	11	26203	-	1	1
PF01795	Methyltransf_5	0	166	1	26213	-	1	1
PF01798	Nop	0	166	5	26209	-	1	1
PF01799	Fer2_2	0	166	7	26207	-	1	1
PF01803	LIM_bind	0	166	4	26210	-	1	1
PF01805	Surp	0	166	7	26207	-	1	1
PF01808	AICARFT_IMPCHas	0	166	1	26213	-	1	1
PF01809	Haemolytic	0	166	1	26213	-	1	1
PF01812	5-FTHF_cyc-lig	0	166	2	26212	-	1	1
PF01813	ATP-synt_D	0	166	1	26213	-	1	1
PF01814	Hemerythrin	0	166	5	26209	-	1	1
PF01820	Dala_Dala_lig_N	0	166	1	26213	-	1	1
PF01823	MACPF	0	166	8	26206	-	1	1
PF01824	MatK_N	0	166	1	26213	-	1	1
PF01833	TIG	0	166	5	26209	-	1	1
PF01841	Transglut_core	0	166	1	26213	-	1	1
PF01842	ACT	0	166	18	26196	-	1	1
PF01843	DIL	0	166	8	26206	-	1	1
PF01844	HNH	0	166	1	26213	-	1	1
PF01846	FF	0	166	3	26211	-	1	1
PF01849	NAC	0	166	5	26209	-	1	1
PF01851	PC_rep	0	166	4	26210	-	1	1
PF01852	START	0	166	45	26169	-	1	1
PF01853	MOZ_SAS	0	166	1	26213	-	1	1
PF01857	RB_B	0	166	1	26213	-	1	1
PF01858	RB_A	0	166	1	26213	-	1	1
PF01866	Diphthamide_syn	0	166	2	26212	-	1	1
PF01868	UPF0086	0	166	1	26213	-	1	1
PF01869	BcrAD_BadFG	0	166	2	26212	-	1	1
PF01871	AMMECR1	0	166	1	26213	-	1	1
PF01872	RibD_C	0	166	2	26212	-	1	1
PF01873	eIF-5_eIF-2B	0	166	5	26209	-	1	1
PF01875	Memo	0	166	1	26213	-	1	1
PF01876	RNase_P_p30	0	166	1	26213	-	1	1
PF01878	EVE	0	166	1	26213	-	1	1
PF01883	DUF59	0	166	4	26210	-	1	1
PF01885	PTS_2-RNA	0	166	1	26213	-	1	1
PF01894	UPF0047	0	166	1	26213	-	1	1
PF01896	DNA_primase_S	0	166	1	26213	-	1	1
PF01900	RNase_P_Rpp14	0	166	1	26213	-	1	1
PF01902	Diphthami_syn_2	0	166	1	26213	-	1	1
PF01903	CbiX	0	166	1	26213	-	1	1
PF01907	Ribosomal_L37e	0	166	3	26211	-	1	1
PF01909	NTP_transf_2	0	166	6	26208	-	1	1
PF01912	eIF-6	0	166	4	26210	-	1	1
PF01915	Glyco_hydro_3_C	0	166	17	26197	-	1	1
PF01916	DS	0	166	2	26212	-	1	1
PF01918	Alba	0	166	9	26205	-	1	1
PF01920	Prefoldin_2	0	166	5	26209	-	1	1
PF01922	SRP19	0	166	1	26213	-	1	1
PF01925	TauE	0	166	8	26206	-	1	1
PF01926	MMR_HSR1	0	166	32	26182	-	1	1
PF01927	Mut7-C	0	166	1	26213	-	1	1
PF01928	CYTH	0	166	5	26209	-	1	1
PF01929	Ribosomal_L14e	0	166	4	26210	-	1	1
PF01933	UPF0052	0	166	1	26213	-	1	1
PF01936	NYN	0	166	8	26206	-	1	1
PF01937	DUF89	0	166	2	26212	-	1	1
PF01938	TRAM	0	166	1	26213	-	1	1
PF01940	DUF92	0	166	2	26212	-	1	1
PF01946	Thi4	0	166	1	26213	-	1	1
PF01956	DUF106	0	166	2	26212	-	1	1
PF01959	DHQS	0	166	1	26213	-	1	1
PF01960	ArgJ	0	166	1	26213	-	1	1
PF01963	TraB	0	166	2	26212	-	1	1
PF01964	ThiC_Rad_SAM	0	166	1	26213	-	1	1
PF01965	DJ-1_PfpI	0	166	3	26211	-	1	1
PF01966	HD	0	166	3	26211	-	1	1
PF01967	MoaC	0	166	1	26213	-	1	1
PF01968	Hydantoinase_A	0	166	1	26213	-	1	1
PF01974	tRNA_int_endo	0	166	1	26213	-	1	1
PF01975	SurE	0	166	5	26209	-	1	1
PF01979	Amidohydro_1	0	166	4	26210	-	1	1
PF01980	UPF0066	0	166	1	26213	-	1	1
PF01981	PTH2	0	166	3	26211	-	1	1
PF01984	dsDNA_bind	0	166	1	26213	-	1	1
PF01985	CRS1_YhbY	0	166	15	26199	-	1	1
PF01987	AIM24	0	166	1	26213	-	1	1
PF01988	VIT1	0	166	8	26206	-	1	1
PF01990	ATP-synt_F	0	166	1	26213	-	1	1
PF01991	vATP-synt_E	0	166	4	26210	-	1	1
PF01992	vATP-synt_AC39	0	166	1	26213	-	1	1
PF01997	Translin	0	166	2	26212	-	1	1
PF02002	TFIIE_alpha	0	166	1	26213	-	1	1
PF02005	TRM	0	166	2	26212	-	1	1
PF02018	CBM_4_9	0	166	8	26206	-	1	1
PF02020	W2	0	166	6	26208	-	1	1
PF02033	RBFA	0	166	1	26213	-	1	1
PF02036	SCP2	0	166	1	26213	-	1	1
PF02037	SAP	0	166	10	26204	-	1	1
PF02041	Auxin_BP	0	166	1	26213	-	1	1
PF02042	RWP-RK	0	166	12	26202	-	1	1
PF02045	CBFB_NFYA	0	166	10	26204	-	1	1
PF02046	COX6A	0	166	1	26213	-	1	1
PF02068	Metallothio_PEC	0	166	1	26213	-	1	1
PF02071	NSF	0	166	1	26213	-	1	1
PF02089	Palm_thioest	0	166	3	26211	-	1	1
PF02091	tRNA-synt_2e	0	166	1	26213	-	1	1
PF02092	tRNA_synt_2f	0	166	1	26213	-	1	1
PF02096	60KD_IMP	0	166	5	26209	-	1	1
PF02099	Josephin	0	166	2	26212	-	1	1
PF02104	SURF1	0	166	1	26213	-	1	1
PF02109	DAD	0	166	1	26213	-	1	1
PF02110	HK	0	166	1	26213	-	1	1
PF02114	Phosducin	0	166	1	26213	-	1	1
PF02115	Rho_GDI	0	166	5	26209	-	1	1
PF02127	Peptidase_M18	0	166	2	26212	-	1	1
PF02129	Peptidase_S15	0	166	1	26213	-	1	1
PF02130	UPF0054	0	166	2	26212	-	1	1
PF02133	Transp_cyt_pur	0	166	1	26213	-	1	1
PF02135	zf-TAZ	0	166	9	26205	-	1	1
PF02136	NTF2	0	166	15	26199	-	1	1
PF02137	A_deamin	0	166	1	26213	-	1	1
PF02138	Beach	0	166	4	26210	-	1	1
PF02140	Gal_Lectin	0	166	12	26202	-	1	1
PF02141	DENN	0	166	3	26211	-	1	1
PF02142	MGS	0	166	2	26212	-	1	1
PF02144	Rad1	0	166	1	26213	-	1	1
PF02146	SIR2	0	166	2	26212	-	1	1
PF02148	zf-UBP	0	166	9	26205	-	1	1
PF02149	KA1	0	166	2	26212	-	1	1
PF02150	RNA_POL_M_15KD	0	166	1	26213	-	1	1
PF02151	UVR	0	166	6	26208	-	1	1
PF02152	FolB	0	166	2	26212	-	1	1
PF02153	PDH	0	166	3	26211	-	1	1
PF02162	XYPPX	0	166	1	26213	-	1	1
PF02163	Peptidase_M50	0	166	4	26210	-	1	1
PF02167	Cytochrom_C1	0	166	3	26211	-	1	1
PF02170	PAZ	0	166	17	26197	-	1	1
PF02171	Piwi	0	166	14	26200	-	1	1
PF02176	zf-TRAF	0	166	2	26212	-	1	1
PF02178	AT_hook	0	166	1	26213	-	1	1
PF02179	BAG	0	166	10	26204	-	1	1
PF02181	FH2	0	166	18	26196	-	1	1
PF02182	SAD_SRA	0	166	12	26202	-	1	1
PF02183	HALZ	0	166	26	26188	-	1	1
PF02184	HAT	0	166	2	26212	-	1	1
PF02190	LON_substr_bdg	0	166	6	26208	-	1	1
PF02194	PXA	0	166	3	26211	-	1	1
PF02195	ParBc	0	166	1	26213	-	1	1
PF02201	SWIB	0	166	14	26200	-	1	1
PF02204	VPS9	0	166	1	26213	-	1	1
PF02207	zf-UBR	0	166	3	26211	-	1	1
PF02209	VHP	0	166	4	26210	-	1	1
PF02213	GYF	0	166	8	26206	-	1	1
PF02214	BTB_2	0	166	7	26207	-	1	1
PF02219	MTHFR	0	166	2	26212	-	1	1
PF02221	E1_DerP2_DerF2	0	166	3	26211	-	1	1
PF02222	ATP-grasp	0	166	2	26212	-	1	1
PF02223	Thymidylate_kin	0	166	1	26213	-	1	1
PF02225	PA	0	166	12	26202	-	1	1
PF02229	PC4	0	166	2	26212	-	1	1
PF02230	Abhydrolase_2	0	166	5	26209	-	1	1
PF02234	CDI	0	166	5	26209	-	1	1
PF02237	BPL_C	0	166	1	26213	-	1	1
PF02238	COX7a	0	166	2	26212	-	1	1
PF02245	Pur_DNA_glyco	0	166	1	26213	-	1	1
PF02254	TrkA_N	0	166	2	26212	-	1	1
PF02256	Fe_hyd_SSU	0	166	1	26213	-	1	1
PF02259	FAT	0	166	3	26211	-	1	1
PF02260	FATC	0	166	5	26209	-	1	1
PF02263	GBP	0	166	6	26208	-	1	1
PF02265	S1-P1_nuclease	0	166	3	26211	-	1	1
PF02268	TFIIA_gamma_N	0	166	1	26213	-	1	1
PF02269	TFIID-18kDa	0	166	3	26211	-	1	1
PF02270	TFIIF_beta	0	166	2	26212	-	1	1
PF02271	UCR_14kD	0	166	1	26213	-	1	1
PF02272	DHHA1	0	166	3	26211	-	1	1
PF02290	SRP14	0	166	1	26213	-	1	1
PF02291	TFIID-31kDa	0	166	1	26213	-	1	1
PF02296	Alpha_adaptin_C	0	166	1	26213	-	1	1
PF02297	COX6B	0	166	6	26208	-	1	1
PF02298	Cu_bind_like	0	166	46	26168	-	1	1
PF02301	HORMA	0	166	2	26212	-	1	1
PF02309	AUX_IAA	0	166	37	26177	-	1	1
PF02319	E2F_TDP	0	166	9	26205	-	1	1
PF02320	UCR_hinge	0	166	2	26212	-	1	1
PF02325	YGGT	0	166	3	26211	-	1	1
PF02330	MAM33	0	166	6	26208	-	1	1
PF02338	OTU	0	166	12	26202	-	1	1
PF02341	RcbX	0	166	3	26211	-	1	1
PF02347	GDC-P	0	166	1	26213	-	1	1
PF02348	CTP_transf_3	0	166	2	26212	-	1	1
PF02353	CMAS	0	166	4	26210	-	1	1
PF02357	NusG	0	166	1	26213	-	1	1
PF02358	Trehalose_PPase	0	166	19	26195	-	1	1
PF02359	CDC48_N	0	166	6	26208	-	1	1
PF02361	CbiQ	0	166	1	26213	-	1	1
PF02364	Glucan_synthase	0	166	9	26205	-	1	1
PF02368	Big_2	0	166	1	26213	-	1	1
PF02373	JmjC	0	166	17	26197	-	1	1
PF02374	ArsA_ATPase	0	166	5	26209	-	1	1
PF02375	JmjN	0	166	9	26205	-	1	1
PF02383	Syja_N	0	166	8	26206	-	1	1
PF02386	TrkH	0	166	2	26212	-	1	1
PF02390	Methyltransf_4	0	166	3	26211	-	1	1
PF02391	MoaE	0	166	1	26213	-	1	1
PF02392	Ycf4	0	166	2	26212	-	1	1
PF02401	LYTB	0	166	1	26213	-	1	1
PF02403	Seryl_tRNA_N	0	166	2	26212	-	1	1
PF02405	MlaE	0	166	1	26213	-	1	1
PF02410	RsfS	0	166	2	26212	-	1	1
PF02416	MttA_Hcf106	0	166	2	26212	-	1	1
PF02419	PsbL	0	166	1	26213	-	1	1
PF02423	OCD_Mu_crystall	0	166	1	26213	-	1	1
PF02427	PSI_PsaE	0	166	2	26212	-	1	1
PF02428	Prot_inhib_II	0	166	10	26204	-	1	1
PF02431	Chalcone	0	166	4	26210	-	1	1
PF02441	Flavoprotein	0	166	2	26212	-	1	1
PF02445	NadA	0	166	1	26213	-	1	1
PF02446	Glyco_hydro_77	0	166	2	26212	-	1	1
PF02450	LCAT	0	166	9	26205	-	1	1
PF02453	Reticulon	0	166	22	26192	-	1	1
PF02458	Transferase	0	166	81	26133	-	1	1
PF02460	Patched	0	166	1	26213	-	1	1
PF02463	SMC_N	0	166	6	26208	-	1	1
PF02466	Tim17	0	166	13	26201	-	1	1
PF02468	PsbN	0	166	1	26213	-	1	1
PF02469	Fasciclin	0	166	23	26191	-	1	1
PF02470	MlaD	0	166	1	26213	-	1	1
PF02475	Met_10	0	166	3	26211	-	1	1
PF02482	Ribosomal_S30AE	0	166	1	26213	-	1	1
PF02485	Branch	0	166	31	26183	-	1	1
PF02492	cobW	0	166	4	26210	-	1	1
PF02493	MORN	0	166	15	26199	-	1	1
PF02496	ABA_WDS	0	166	5	26209	-	1	1
PF02502	LacAB_rpiB	0	166	1	26213	-	1	1
PF02507	PSI_PsaF	0	166	2	26212	-	1	1
PF02514	CobN-Mg_chel	0	166	1	26213	-	1	1
PF02516	STT3	0	166	2	26212	-	1	1
PF02517	Abi	0	166	7	26207	-	1	1
PF02518	HATPase_c	0	166	29	26185	-	1	1
PF02527	GidB	0	166	1	26213	-	1	1
PF02529	PetG	0	166	1	26213	-	1	1
PF02531	PsaD	0	166	1	26213	-	1	1
PF02532	PsbI	0	166	1	26213	-	1	1
PF02533	PsbK	0	166	1	26213	-	1	1
PF02535	Zip	0	166	16	26198	-	1	1
PF02536	mTERF	0	166	28	26186	-	1	1
PF02537	CRCB	0	166	1	26213	-	1	1
PF02538	Hydantoinase_B	0	166	1	26213	-	1	1
PF02540	NAD_synthase	0	166	1	26213	-	1	1
PF02541	Ppx-GppA	0	166	1	26213	-	1	1
PF02542	YgbB	0	166	1	26213	-	1	1
PF02544	Steroid_dh	0	166	7	26207	-	1	1
PF02545	Maf	0	166	2	26212	-	1	1
PF02548	Pantoate_transf	0	166	1	26213	-	1	1
PF02559	CarD_CdnL_TRCF	0	166	1	26213	-	1	1
PF02560	Cyanate_lyase	0	166	1	26213	-	1	1
PF02567	PhzC-PhzF	0	166	1	26213	-	1	1
PF02569	Pantoate_ligase	0	166	1	26213	-	1	1
PF02574	S-methyl_trans	0	166	2	26212	-	1	1
PF02575	YbaB_DNA_bd	0	166	2	26212	-	1	1
PF02576	DUF150	0	166	1	26213	-	1	1
PF02577	DNase-RNase	0	166	3	26211	-	1	1
PF02580	Tyr_Deacylase	0	166	1	26213	-	1	1
PF02581	TMP-TENI	0	166	2	26212	-	1	1
PF02582	DUF155	0	166	2	26212	-	1	1
PF02585	PIG-L	0	166	2	26212	-	1	1
PF02590	SPOUT_MTase	0	166	1	26213	-	1	1
PF02594	DUF167	0	166	2	26212	-	1	1
PF02597	ThiS	0	166	1	26213	-	1	1
PF02598	Methyltrn_RNA_3	0	166	1	26213	-	1	1
PF02602	HEM4	0	166	2	26212	-	1	1
PF02605	PsaL	0	166	2	26212	-	1	1
PF02606	LpxK	0	166	1	26213	-	1	1
PF02608	Bmp	0	166	1	26213	-	1	1
PF02617	ClpS	0	166	1	26213	-	1	1
PF02620	DUF177	0	166	2	26212	-	1	1
PF02622	DUF179	0	166	3	26211	-	1	1
PF02628	COX15-CtaA	0	166	1	26213	-	1	1
PF02629	CoA_binding	0	166	2	26212	-	1	1
PF02630	SCO1-SenC	0	166	2	26212	-	1	1
PF02631	RecX	0	166	1	26213	-	1	1
PF02636	Methyltransf_28	0	166	2	26212	-	1	1
PF02637	GatB_Yqey	0	166	1	26213	-	1	1
PF02657	SufE	0	166	3	26211	-	1	1
PF02666	PS_Dcarbxylase	0	166	2	26212	-	1	1
PF02668	TauD	0	166	2	26212	-	1	1
PF02670	DXP_reductoisom	0	166	1	26213	-	1	1
PF02672	CP12	0	166	4	26210	-	1	1
PF02676	TYW3	0	166	1	26213	-	1	1
PF02678	Pirin	0	166	4	26210	-	1	1
PF02679	ComA	0	166	1	26213	-	1	1
PF02681	DUF212	0	166	5	26209	-	1	1
PF02683	DsbD	0	166	1	26213	-	1	1
PF02684	LpxB	0	166	1	26213	-	1	1
PF02686	Glu-tRNAGln	0	166	1	26213	-	1	1
PF02696	UPF0061	0	166	3	26211	-	1	1
PF02701	zf-Dof	0	166	33	26181	-	1	1
PF02704	GASA	0	166	15	26199	-	1	1
PF02705	K_trans	0	166	21	26193	-	1	1
PF02713	DUF220	0	166	1	26213	-	1	1
PF02714	RSN1_7TM	0	166	12	26202	-	1	1
PF02721	DUF223	0	166	2	26212	-	1	1
PF02724	CDC45	0	166	1	26213	-	1	1
PF02727	Cu_amine_oxidN2	0	166	6	26208	-	1	1
PF02728	Cu_amine_oxidN3	0	166	6	26208	-	1	1
PF02729	OTCace_N	0	166	3	26211	-	1	1
PF02731	SKIP_SNW	0	166	3	26211	-	1	1
PF02732	ERCC4	0	166	3	26211	-	1	1
PF02733	Dak1	0	166	1	26213	-	1	1
PF02734	Dak2	0	166	1	26213	-	1	1
PF02735	Ku	0	166	2	26212	-	1	1
PF02736	Myosin_N	0	166	10	26204	-	1	1
PF02737	3HCDH_N	0	166	7	26207	-	1	1
PF02738	Ald_Xan_dh_C2	0	166	7	26207	-	1	1
PF02739	5_3_exonuc_N	0	166	1	26213	-	1	1
PF02746	MR_MLE_N	0	166	1	26213	-	1	1
PF02747	PCNA_C	0	166	1	26213	-	1	1
PF02749	QRPTase_N	0	166	1	26213	-	1	1
PF02751	TFIIA_gamma_C	0	166	1	26213	-	1	1
PF02765	POT1	0	166	1	26213	-	1	1
PF02769	AIRS_C	0	166	2	26212	-	1	1
PF02770	Acyl-CoA_dh_M	0	166	10	26204	-	1	1
PF02771	Acyl-CoA_dh_N	0	166	6	26208	-	1	1
PF02772	S-AdoMet_synt_M	0	166	4	26210	-	1	1
PF02773	S-AdoMet_synt_C	0	166	4	26210	-	1	1
PF02774	Semialdhyde_dhC	0	166	2	26212	-	1	1
PF02775	TPP_enzyme_C	0	166	10	26204	-	1	1
PF02776	TPP_enzyme_N	0	166	10	26204	-	1	1
PF02777	Sod_Fe_C	0	166	4	26210	-	1	1
PF02778	tRNA_int_endo_N	0	166	1	26213	-	1	1
PF02779	Transket_pyr	0	166	13	26201	-	1	1
PF02780	Transketolase_C	0	166	12	26202	-	1	1
PF02781	G6PD_C	0	166	4	26210	-	1	1
PF02782	FGGY_C	0	166	5	26209	-	1	1
PF02784	Orn_Arg_deC_N	0	166	6	26208	-	1	1
PF02785	Biotin_carb_C	0	166	3	26211	-	1	1
PF02786	CPSase_L_D2	0	166	4	26210	-	1	1
PF02787	CPSase_L_D3	0	166	1	26213	-	1	1
PF02788	RuBisCO_large_N	0	166	1	26213	-	1	1
PF02789	Peptidase_M17_N	0	166	3	26211	-	1	1
PF02791	DDT	0	166	9	26205	-	1	1
PF02792	Mago_nashi	0	166	1	26213	-	1	1
PF02797	Chal_sti_synt_C	0	166	5	26209	-	1	1
PF02798	GST_N	0	166	49	26165	-	1	1
PF02799	NMT_C	0	166	2	26212	-	1	1
PF02800	Gp_dh_C	0	166	10	26204	-	1	1
PF02801	Ketoacyl-synt_C	0	166	8	26206	-	1	1
PF02803	Thiolase_C	0	166	5	26209	-	1	1
PF02806	Alpha-amylase_C	0	166	2	26212	-	1	1
PF02809	UIM	0	166	1	26213	-	1	1
PF02810	SEC-C	0	166	2	26212	-	1	1
PF02811	PHP	0	166	1	26213	-	1	1
PF02812	ELFV_dehydrog_N	0	166	4	26210	-	1	1
PF02815	MIR	0	166	1	26213	-	1	1
PF02817	E3_binding	0	166	5	26209	-	1	1
PF02823	ATP-synt_DE_N	0	166	3	26211	-	1	1
PF02824	TGS	0	166	8	26206	-	1	1
PF02826	2-Hacid_dh_C	0	166	14	26200	-	1	1
PF02833	DHHA2	0	166	1	26213	-	1	1
PF02836	Glyco_hydro_2_C	0	166	1	26213	-	1	1
PF02837	Glyco_hydro_2_N	0	166	1	26213	-	1	1
PF02840	Prp18	0	166	2	26212	-	1	1
PF02841	GBP_C	0	166	4	26210	-	1	1
PF02843	GARS_C	0	166	1	26213	-	1	1
PF02844	GARS_N	0	166	1	26213	-	1	1
PF02845	CUE	0	166	4	26210	-	1	1
PF02847	MA3	0	166	11	26203	-	1	1
PF02852	Pyr_redox_dim	0	166	6	26208	-	1	1
PF02854	MIF4G	0	166	11	26203	-	1	1
PF02861	Clp_N	0	166	14	26200	-	1	1
PF02862	DDHD	0	166	1	26213	-	1	1
PF02866	Ldh_1_C	0	166	12	26202	-	1	1
PF02867	Ribonuc_red_lgC	0	166	2	26212	-	1	1
PF02873	MurB_C	0	166	1	26213	-	1	1
PF02874	ATP-synt_ab_N	0	166	12	26202	-	1	1
PF02875	Mur_ligase_C	0	166	3	26211	-	1	1
PF02877	PARP_reg	0	166	5	26209	-	1	1
PF02878	PGM_PMM_I	0	166	5	26209	-	1	1
PF02879	PGM_PMM_II	0	166	4	26210	-	1	1
PF02880	PGM_PMM_III	0	166	5	26209	-	1	1
PF02881	SRP54_N	0	166	5	26209	-	1	1
PF02882	THF_DHG_CYH_C	0	166	3	26211	-	1	1
PF02883	Alpha_adaptinC2	0	166	4	26210	-	1	1
PF02885	Glycos_trans_3N	0	166	2	26212	-	1	1
PF02886	LBP_BPI_CETP_C	0	166	1	26213	-	1	1
PF02887	PK_C	0	166	9	26205	-	1	1
PF02889	Sec63	0	166	5	26209	-	1	1
PF02891	zf-MIZ	0	166	3	26211	-	1	1
PF02892	zf-BED	0	166	4	26210	-	1	1
PF02893	GRAM	0	166	17	26197	-	1	1
PF02894	GFO_IDH_MocA_C	0	166	1	26213	-	1	1
PF02896	PEP-utilizers_C	0	166	1	26213	-	1	1
PF02897	Peptidase_S9_N	0	166	5	26209	-	1	1
PF02900	LigB	0	166	2	26212	-	1	1
PF02906	Fe_hyd_lg_C	0	166	1	26213	-	1	1
PF02910	Succ_DH_flav_C	0	166	3	26211	-	1	1
PF02911	Formyl_trans_C	0	166	1	26213	-	1	1
PF02913	FAD-oxidase_C	0	166	2	26212	-	1	1
PF02915	Rubrerythrin	0	166	1	26213	-	1	1
PF02921	UCR_TM	0	166	1	26213	-	1	1
PF02922	CBM_48	0	166	6	26208	-	1	1
PF02926	THUMP	0	166	2	26212	-	1	1
PF02928	zf-C5HC2	0	166	6	26208	-	1	1
PF02929	Bgal_small_N	0	166	1	26213	-	1	1
PF02933	CDC48_2	0	166	5	26209	-	1	1
PF02934	GatB_N	0	166	1	26213	-	1	1
PF02941	FeThRed_A	0	166	1	26213	-	1	1
PF02943	FeThRed_B	0	166	1	26213	-	1	1
PF02953	zf-Tim10_DDP	0	166	6	26208	-	1	1
PF02966	DIM1	0	166	3	26211	-	1	1
PF02969	TAF	0	166	2	26212	-	1	1
PF02970	TBCA	0	166	1	26213	-	1	1
PF02977	CarbpepA_inh	0	166	5	26209	-	1	1
PF02978	SRP_SPB	0	166	3	26211	-	1	1
PF02984	Cyclin_C	0	166	33	26181	-	1	1
PF02985	HEAT	0	166	11	26203	-	1	1
PF02987	LEA_4	0	166	3	26211	-	1	1
PF02990	EMP70	0	166	17	26197	-	1	1
PF02991	Atg8	0	166	7	26207	-	1	1
PF02996	Prefoldin	0	166	4	26210	-	1	1
PF03000	NPH3	0	166	31	26183	-	1	1
PF03006	HlyIII	0	166	5	26209	-	1	1
PF03007	WES_acyltransf	0	166	7	26207	-	1	1
PF03009	GDPD	0	166	8	26206	-	1	1
PF03015	Sterile	0	166	10	26204	-	1	1
PF03016	Exostosin	0	166	43	26171	-	1	1
PF03018	Dirigent	0	166	25	26189	-	1	1
PF03023	MVIN	0	166	1	26213	-	1	1
PF03024	Folate_rec	0	166	1	26213	-	1	1
PF03029	ATP_bind_1	0	166	3	26211	-	1	1
PF03030	H_PPase	0	166	6	26208	-	1	1
PF03031	NIF	0	166	17	26197	-	1	1
PF03033	Glyco_transf_28	0	166	5	26209	-	1	1
PF03034	PSS	0	166	2	26212	-	1	1
PF03040	CemA	0	166	2	26212	-	1	1
PF03054	tRNA_Me_trans	0	166	1	26213	-	1	1
PF03055	RPE65	0	166	11	26203	-	1	1
PF03059	NAS	0	166	1	26213	-	1	1
PF03060	NMO	0	166	1	26213	-	1	1
PF03061	4HBT	0	166	13	26201	-	1	1
PF03062	MBOAT	0	166	6	26208	-	1	1
PF03069	FmdA_AmdA	0	166	1	26213	-	1	1
PF03070	TENA_THI-4	0	166	5	26209	-	1	1
PF03071	GNT-I	0	166	1	26213	-	1	1
PF03073	TspO_MBR	0	166	1	26213	-	1	1
PF03079	ARD	0	166	2	26212	-	1	1
PF03080	DUF239	0	166	25	26189	-	1	1
PF03081	Exo70	0	166	22	26192	-	1	1
PF03083	MtN3_slv	0	166	29	26185	-	1	1
PF03087	DUF241	0	166	17	26197	-	1	1
PF03088	Str_synth	0	166	14	26200	-	1	1
PF03091	CutA1	0	166	1	26213	-	1	1
PF03092	BT1	0	166	7	26207	-	1	1
PF03094	Mlo	0	166	13	26201	-	1	1
PF03095	PTPA	0	166	1	26213	-	1	1
PF03096	Ndr	0	166	3	26211	-	1	1
PF03097	BRO1	0	166	5	26209	-	1	1
PF03098	An_peroxidase	0	166	4	26210	-	1	1
PF03099	BPL_LplA_LipB	0	166	3	26211	-	1	1
PF03100	CcmE	0	166	2	26212	-	1	1
PF03101	FAR1	0	166	6	26208	-	1	1
PF03104	DNA_pol_B_exo1	0	166	4	26210	-	1	1
PF03105	SPX	0	166	17	26197	-	1	1
PF03106	WRKY	0	166	81	26133	-	1	1
PF03107	C1_2	0	166	20	26194	-	1	1
PF03109	ABC1	0	166	18	26196	-	1	1
PF03110	SBP	0	166	16	26198	-	1	1
PF03114	BAR	0	166	1	26213	-	1	1
PF03118	RNA_pol_A_CTD	0	166	1	26213	-	1	1
PF03121	Herpes_UL52	0	166	1	26213	-	1	1
PF03124	EXS	0	166	9	26205	-	1	1
PF03126	Plus-3	0	166	8	26206	-	1	1
PF03127	GAT	0	166	7	26207	-	1	1
PF03129	HGTP_anticodon	0	166	10	26204	-	1	1
PF03130	HEAT_PBS	0	166	1	26213	-	1	1
PF03133	TTL	0	166	1	26213	-	1	1
PF03134	TB2_DP1_HVA22	0	166	14	26200	-	1	1
PF03141	Methyltransf_29	0	166	36	26178	-	1	1
PF03143	GTP_EFTU_D3	0	166	10	26204	-	1	1
PF03145	Sina	0	166	14	26200	-	1	1
PF03147	FDX-ACB	0	166	1	26213	-	1	1
PF03151	TPT	0	166	42	26172	-	1	1
PF03152	UFD1	0	166	2	26212	-	1	1
PF03153	TFIIA	0	166	1	26213	-	1	1
PF03155	Alg6_Alg8	0	166	2	26212	-	1	1
PF03159	XRN_N	0	166	3	26211	-	1	1
PF03161	LAGLIDADG_2	0	166	1	26213	-	1	1
PF03162	Y_phosphatase2	0	166	5	26209	-	1	1
PF03164	Mon1	0	166	1	26213	-	1	1
PF03167	UDG	0	166	1	26213	-	1	1
PF03168	LEA_2	0	166	42	26172	-	1	1
PF03169	OPT	0	166	15	26199	-	1	1
PF03177	Nucleoporin_C	0	166	2	26212	-	1	1
PF03178	CPSF_A	0	166	4	26210	-	1	1
PF03179	V-ATPase_G	0	166	3	26211	-	1	1
PF03181	BURP	0	166	13	26201	-	1	1
PF03188	Cytochrom_B561	0	166	20	26194	-	1	1
PF03190	Thioredox_DsbH	0	166	1	26213	-	1	1
PF03193	DUF258	0	166	1	26213	-	1	1
PF03194	LUC7	0	166	2	26212	-	1	1
PF03200	Glyco_hydro_63	0	166	1	26213	-	1	1
PF03208	PRA1	0	166	12	26202	-	1	1
PF03214	RGP	0	166	8	26206	-	1	1
PF03215	Rad17	0	166	1	26213	-	1	1
PF03219	TLC	0	166	4	26210	-	1	1
PF03222	Trp_Tyr_perm	0	166	3	26211	-	1	1
PF03223	V-ATPase_C	0	166	1	26213	-	1	1
PF03224	V-ATPase_H_N	0	166	2	26212	-	1	1
PF03226	Yippee-Mis18	0	166	22	26192	-	1	1
PF03227	GILT	0	166	3	26211	-	1	1
PF03232	COQ7	0	166	1	26213	-	1	1
PF03242	LEA_3	0	166	5	26209	-	1	1
PF03244	PSI_PsaH	0	166	3	26211	-	1	1
PF03248	Rer1	0	166	3	26211	-	1	1
PF03254	XG_FTase	0	166	3	26211	-	1	1
PF03255	ACCA	0	166	2	26212	-	1	1
PF03256	ANAPC10	0	166	1	26213	-	1	1
PF03266	NTPase_1	0	166	1	26213	-	1	1
PF03271	EB1	0	166	2	26212	-	1	1
PF03283	PAE	0	166	17	26197	-	1	1
PF03291	Pox_MCEL	0	166	3	26211	-	1	1
PF03297	Ribosomal_S25	0	166	2	26212	-	1	1
PF03311	Cornichon	0	166	4	26210	-	1	1
PF03328	HpcH_HpaI	0	166	1	26213	-	1	1
PF03330	DPBB_1	0	166	44	26170	-	1	1
PF03331	LpxC	0	166	2	26212	-	1	1
PF03332	PMM	0	166	3	26211	-	1	1
PF03343	SART-1	0	166	2	26212	-	1	1
PF03345	DDOST_48kD	0	166	1	26213	-	1	1
PF03348	Serinc	0	166	4	26210	-	1	1
PF03350	UPF0114	0	166	4	26210	-	1	1
PF03351	DOMON	0	166	4	26210	-	1	1
PF03352	Adenine_glyco	0	166	7	26207	-	1	1
PF03357	Snf7	0	166	14	26200	-	1	1
PF03358	FMN_red	0	166	9	26205	-	1	1
PF03360	Glyco_transf_43	0	166	5	26209	-	1	1
PF03364	Polyketide_cyc	0	166	5	26209	-	1	1
PF03366	YEATS	0	166	2	26212	-	1	1
PF03367	zf-ZPR1	0	166	1	26213	-	1	1
PF03368	Dicer_dimer	0	166	4	26210	-	1	1
PF03371	PRP38	0	166	2	26212	-	1	1
PF03372	Exo_endo_phos	0	166	40	26174	-	1	1
PF03378	CAS_CSE1	0	166	1	26213	-	1	1
PF03381	CDC50	0	166	3	26211	-	1	1
PF03385	DUF288	0	166	2	26212	-	1	1
PF03386	ENOD93	0	166	3	26211	-	1	1
PF03398	Ist1	0	166	13	26201	-	1	1
PF03399	SAC3_GANP	0	166	3	26211	-	1	1
PF03401	TctC	0	166	1	26213	-	1	1
PF03404	Mo-co_dimer	0	166	2	26212	-	1	1
PF03405	FA_desaturase_2	0	166	6	26208	-	1	1
PF03407	Nucleotid_trans	0	166	9	26205	-	1	1
PF03416	Peptidase_C54	0	166	1	26213	-	1	1
PF03417	AAT	0	166	1	26213	-	1	1
PF03435	Sacchrp_dh_NADP	0	166	4	26210	-	1	1
PF03439	Spt5-NGN	0	166	2	26212	-	1	1
PF03441	FAD_binding_7	0	166	5	26209	-	1	1
PF03446	NAD_binding_2	0	166	10	26204	-	1	1
PF03447	NAD_binding_3	0	166	2	26212	-	1	1
PF03450	CO_deh_flav_C	0	166	7	26207	-	1	1
PF03453	MoeA_N	0	166	1	26213	-	1	1
PF03454	MoeA_C	0	166	1	26213	-	1	1
PF03455	dDENN	0	166	1	26213	-	1	1
PF03456	uDENN	0	166	3	26211	-	1	1
PF03460	NIR_SIR_ferr	0	166	3	26211	-	1	1
PF03461	TRCF	0	166	1	26213	-	1	1
PF03462	PCRF	0	166	4	26210	-	1	1
PF03463	eRF1_1	0	166	6	26208	-	1	1
PF03464	eRF1_2	0	166	5	26209	-	1	1
PF03465	eRF1_3	0	166	6	26208	-	1	1
PF03466	LysR_substrate	0	166	1	26213	-	1	1
PF03467	Smg4_UPF3	0	166	2	26212	-	1	1
PF03468	XS	0	166	9	26205	-	1	1
PF03469	XH	0	166	7	26207	-	1	1
PF03470	zf-XS	0	166	6	26208	-	1	1
PF03471	CorC_HlyC	0	166	2	26212	-	1	1
PF03473	MOSC	0	166	3	26211	-	1	1
PF03476	MOSC_N	0	166	3	26211	-	1	1
PF03477	ATP-cone	0	166	2	26212	-	1	1
PF03483	B3_4	0	166	1	26213	-	1	1
PF03484	B5	0	166	1	26213	-	1	1
PF03485	Arg_tRNA_synt_N	0	166	1	26213	-	1	1
PF03486	HI0933_like	0	166	2	26212	-	1	1
PF03489	SapB_2	0	166	7	26207	-	1	1
PF03501	S10_plectin	0	166	2	26212	-	1	1
PF03514	GRAS	0	166	49	26165	-	1	1
PF03517	Voldacs	0	166	1	26213	-	1	1
PF03522	SLC12	0	166	2	26212	-	1	1
PF03531	SSrecog	0	166	1	26213	-	1	1
PF03540	TFIID_30kDa	0	166	1	26213	-	1	1
PF03547	Mem_trans	0	166	18	26196	-	1	1
PF03556	Cullin_binding	0	166	5	26209	-	1	1
PF03568	Peptidase_C50	0	166	1	26213	-	1	1
PF03571	Peptidase_M49	0	166	1	26213	-	1	1
PF03572	Peptidase_S41	0	166	3	26211	-	1	1
PF03587	EMG1	0	166	1	26213	-	1	1
PF03595	SLAC1	0	166	7	26207	-	1	1
PF03600	CitMHS	0	166	3	26211	-	1	1
PF03602	Cons_hypoth95	0	166	2	26212	-	1	1
PF03618	Kinase-PPPase	0	166	1	26213	-	1	1
PF03619	Solute_trans_a	0	166	7	26207	-	1	1
PF03629	SASA	0	166	11	26203	-	1	1
PF03630	Fumble	0	166	2	26212	-	1	1
PF03634	TCP	0	166	30	26184	-	1	1
PF03635	Vps35	0	166	4	26210	-	1	1
PF03637	Mob1_phocein	0	166	3	26211	-	1	1
PF03638	TCR	0	166	4	26210	-	1	1
PF03639	Glyco_hydro_81	0	166	3	26211	-	1	1
PF03641	Lysine_decarbox	0	166	9	26205	-	1	1
PF03643	Vps26	0	166	2	26212	-	1	1
PF03644	Glyco_hydro_85	0	166	1	26213	-	1	1
PF03647	Tmemb_14	0	166	6	26208	-	1	1
PF03649	UPF0014	0	166	1	26213	-	1	1
PF03650	MPC	0	166	5	26209	-	1	1
PF03652	RuvX	0	166	2	26212	-	1	1
PF03656	Pam16	0	166	4	26210	-	1	1
PF03657	UPF0113	0	166	1	26213	-	1	1
PF03660	PHF5	0	166	1	26213	-	1	1
PF03661	UPF0121	0	166	1	26213	-	1	1
PF03662	Glyco_hydro_79n	0	166	5	26209	-	1	1
PF03665	UPF0172	0	166	2	26212	-	1	1
PF03669	UPF0139	0	166	1	26213	-	1	1
PF03671	Ufm1	0	166	2	26212	-	1	1
PF03690	UPF0160	0	166	1	26213	-	1	1
PF03692	CxxCxxCC	0	166	1	26213	-	1	1
PF03694	Erg28	0	166	1	26213	-	1	1
PF03703	bPH_2	0	166	1	26213	-	1	1
PF03711	OKR_DC_1_C	0	166	4	26210	-	1	1
PF03715	Noc2	0	166	2	26212	-	1	1
PF03719	Ribosomal_S5_C	0	166	4	26210	-	1	1
PF03720	UDPG_MGDP_dh_C	0	166	4	26210	-	1	1
PF03721	UDPG_MGDP_dh_N	0	166	4	26210	-	1	1
PF03725	RNase_PH_C	0	166	7	26207	-	1	1
PF03726	PNPase	0	166	1	26213	-	1	1
PF03727	Hexokinase_2	0	166	6	26208	-	1	1
PF03730	Ku_C	0	166	2	26212	-	1	1
PF03731	Ku_N	0	166	2	26212	-	1	1
PF03735	ENT	0	166	6	26208	-	1	1
PF03737	Methyltransf_6	0	166	2	26212	-	1	1
PF03741	TerC	0	166	1	26213	-	1	1
PF03742	PetN	0	166	1	26213	-	1	1
PF03745	DUF309	0	166	1	26213	-	1	1
PF03754	DUF313	0	166	6	26208	-	1	1
PF03759	PRONE	0	166	13	26201	-	1	1
PF03760	LEA_1	0	166	4	26210	-	1	1
PF03763	Remorin_C	0	166	17	26197	-	1	1
PF03765	CRAL_TRIO_N	0	166	18	26196	-	1	1
PF03766	Remorin_N	0	166	3	26211	-	1	1
PF03767	Acid_phosphat_B	0	166	8	26206	-	1	1
PF03770	IPK	0	166	2	26212	-	1	1
PF03776	MinE	0	166	1	26213	-	1	1
PF03789	ELK	0	166	7	26207	-	1	1
PF03790	KNOX1	0	166	10	26204	-	1	1
PF03791	KNOX2	0	166	10	26204	-	1	1
PF03796	DnaB_C	0	166	1	26213	-	1	1
PF03798	TRAM_LAG1_CLN8	0	166	10	26204	-	1	1
PF03800	Nuf2	0	166	1	26213	-	1	1
PF03801	Ndc80_HEC	0	166	1	26213	-	1	1
PF03803	Scramblase	0	166	1	26213	-	1	1
PF03807	F420_oxidored	0	166	1	26213	-	1	1
PF03810	IBN_N	0	166	12	26202	-	1	1
PF03813	Nrap	0	166	1	26213	-	1	1
PF03822	NAF	0	166	28	26186	-	1	1
PF03828	PAP_assoc	0	166	3	26211	-	1	1
PF03834	Rad10	0	166	1	26213	-	1	1
PF03835	Rad4	0	166	1	26213	-	1	1
PF03839	Sec62	0	166	2	26212	-	1	1
PF03847	TFIID_20kDa	0	166	3	26211	-	1	1
PF03849	Tfb2	0	166	1	26213	-	1	1
PF03850	Tfb4	0	166	1	26213	-	1	1
PF03853	YjeF_N	0	166	2	26212	-	1	1
PF03859	CG-1	0	166	7	26207	-	1	1
PF03868	Ribosomal_L6e_N	0	166	3	26211	-	1	1
PF03870	RNA_pol_Rpb8	0	166	2	26212	-	1	1
PF03871	RNA_pol_Rpb5_N	0	166	4	26210	-	1	1
PF03874	RNA_pol_Rpb4	0	166	2	26212	-	1	1
PF03876	SHS2_Rpb7-N	0	166	4	26210	-	1	1
PF03878	YIF1	0	166	3	26211	-	1	1
PF03879	Cgr1	0	166	1	26213	-	1	1
PF03881	Fructosamin_kin	0	166	1	26213	-	1	1
PF03893	Lipase3_N	0	166	5	26209	-	1	1
PF03896	TRAP_alpha	0	166	2	26212	-	1	1
PF03900	Porphobil_deamC	0	166	1	26213	-	1	1
PF03901	Glyco_transf_22	0	166	3	26211	-	1	1
PF03908	Sec20	0	166	3	26211	-	1	1
PF03909	BSD	0	166	10	26204	-	1	1
PF03911	Sec61_beta	0	166	4	26210	-	1	1
PF03912	Psb28	0	166	1	26213	-	1	1
PF03914	CBF	0	166	3	26211	-	1	1
PF03917	GSH_synth_ATP	0	166	1	26213	-	1	1
PF03918	CcmH	0	166	1	26213	-	1	1
PF03919	mRNA_cap_C	0	166	3	26211	-	1	1
PF03924	CHASE	0	166	3	26211	-	1	1
PF03931	Skp1_POZ	0	166	22	26192	-	1	1
PF03936	Terpene_synth_C	0	166	36	26178	-	1	1
PF03937	Sdh5	0	166	1	26213	-	1	1
PF03939	Ribosomal_L23eN	0	166	3	26211	-	1	1
PF03941	INCENP_ARK-bind	0	166	1	26213	-	1	1
PF03942	DTW	0	166	3	26211	-	1	1
PF03946	Ribosomal_L11_N	0	166	5	26209	-	1	1
PF03947	Ribosomal_L2_C	0	166	7	26207	-	1	1
PF03948	Ribosomal_L9_C	0	166	1	26213	-	1	1
PF03949	Malic_M	0	166	7	26207	-	1	1
PF03950	tRNA-synt_1c_C	0	166	2	26212	-	1	1
PF03951	Gln-synt_N	0	166	5	26209	-	1	1
PF03952	Enolase_N	0	166	4	26210	-	1	1
PF03953	Tubulin_C	0	166	16	26198	-	1	1
PF03959	FSH1	0	166	6	26208	-	1	1
PF03962	Mnd1	0	166	1	26213	-	1	1
PF03966	Trm112p	0	166	2	26212	-	1	1
PF03969	AFG1_ATPase	0	166	2	26212	-	1	1
PF03980	Nnf1	0	166	1	26213	-	1	1
PF03981	Ubiq_cyt_C_chap	0	166	1	26213	-	1	1
PF03982	DAGAT	0	166	3	26211	-	1	1
PF03985	Paf1	0	166	1	26213	-	1	1
PF03986	Autophagy_N	0	166	1	26213	-	1	1
PF03987	Autophagy_act_C	0	166	2	26212	-	1	1
PF03989	DNA_gyraseA_C	0	166	1	26213	-	1	1
PF03997	VPS28	0	166	2	26212	-	1	1
PF03998	Utp11	0	166	1	26213	-	1	1
PF03999	MAP65_ASE1	0	166	9	26205	-	1	1
PF04000	Sas10_Utp3	0	166	3	26211	-	1	1
PF04003	Utp12	0	166	4	26210	-	1	1
PF04004	Leo1	0	166	1	26213	-	1	1
PF04006	Mpp10	0	166	1	26213	-	1	1
PF04012	PspA_IM30	0	166	1	26213	-	1	1
PF04030	ALO	0	166	3	26211	-	1	1
PF04031	Las1	0	166	1	26213	-	1	1
PF04032	Rpr2	0	166	2	26212	-	1	1
PF04034	DUF367	0	166	1	26213	-	1	1
PF04037	DUF382	0	166	2	26212	-	1	1
PF04042	DNA_pol_E_B	0	166	3	26211	-	1	1
PF04043	PMEI	0	166	83	26131	-	1	1
PF04045	P34-Arc	0	166	2	26212	-	1	1
PF04046	PSP	0	166	3	26211	-	1	1
PF04048	Sec8_exocyst	0	166	1	26213	-	1	1
PF04049	ANAPC8	0	166	1	26213	-	1	1
PF04050	Upf2	0	166	1	26213	-	1	1
PF04051	TRAPP	0	166	4	26210	-	1	1
PF04053	Coatomer_WDAD	0	166	5	26209	-	1	1
PF04054	Not1	0	166	1	26213	-	1	1
PF04055	Radical_SAM	0	166	12	26202	-	1	1
PF04056	Ssl1	0	166	1	26213	-	1	1
PF04057	Rep-A_N	0	166	3	26211	-	1	1
PF04059	RRM_2	0	166	9	26205	-	1	1
PF04061	ORMDL	0	166	3	26211	-	1	1
PF04062	P21-Arc	0	166	2	26212	-	1	1
PF04063	DUF383	0	166	1	26213	-	1	1
PF04064	DUF384	0	166	1	26213	-	1	1
PF04065	Not3	0	166	1	26213	-	1	1
PF04068	RLI	0	166	3	26211	-	1	1
PF04072	LCM	0	166	3	26211	-	1	1
PF04073	tRNA_edit	0	166	2	26212	-	1	1
PF04078	Rcd1	0	166	11	26203	-	1	1
PF04080	Per1	0	166	5	26209	-	1	1
PF04081	DNA_pol_delta_4	0	166	2	26212	-	1	1
PF04083	Abhydro_lipase	0	166	7	26207	-	1	1
PF04084	ORC2	0	166	1	26213	-	1	1
PF04086	SRP-alpha_N	0	166	1	26213	-	1	1
PF04091	Sec15	0	166	2	26212	-	1	1
PF04096	Nucleoporin2	0	166	4	26210	-	1	1
PF04097	Nic96	0	166	1	26213	-	1	1
PF04099	Sybindin	0	166	2	26212	-	1	1
PF04100	Vps53_N	0	166	1	26213	-	1	1
PF04101	Glyco_tran_28_C	0	166	5	26209	-	1	1
PF04104	DNA_primase_lrg	0	166	1	26213	-	1	1
PF04106	APG5	0	166	1	26213	-	1	1
PF04107	GCS2	0	166	1	26213	-	1	1
PF04109	APG9	0	166	1	26213	-	1	1
PF04110	APG12	0	166	1	26213	-	1	1
PF04111	APG6	0	166	1	26213	-	1	1
PF04112	Mak10	0	166	1	26213	-	1	1
PF04113	Gpi16	0	166	1	26213	-	1	1
PF04114	Gaa1	0	166	1	26213	-	1	1
PF04116	FA_hydroxylase	0	166	20	26194	-	1	1
PF04117	Mpv17_PMP22	0	166	12	26202	-	1	1
PF04121	Nup84_Nup100	0	166	1	26213	-	1	1
PF04124	Dor1	0	166	1	26213	-	1	1
PF04127	DFP	0	166	2	26212	-	1	1
PF04129	Vps52	0	166	1	26213	-	1	1
PF04130	Spc97_Spc98	0	166	5	26209	-	1	1
PF04133	Vps55	0	166	2	26212	-	1	1
PF04134	DUF393	0	166	3	26211	-	1	1
PF04135	Nop10p	0	166	1	26213	-	1	1
PF04136	Sec34	0	166	1	26213	-	1	1
PF04137	ERO1	0	166	1	26213	-	1	1
PF04139	Rad9	0	166	1	26213	-	1	1
PF04140	ICMT	0	166	1	26213	-	1	1
PF04142	Nuc_sug_transp	0	166	5	26209	-	1	1
PF04144	SCAMP	0	166	6	26208	-	1	1
PF04145	Ctr	0	166	7	26207	-	1	1
PF04146	YTH	0	166	9	26205	-	1	1
PF04147	Nop14	0	166	1	26213	-	1	1
PF04152	Mre11_DNA_bind	0	166	1	26213	-	1	1
PF04153	NOT2_3_5	0	166	3	26211	-	1	1
PF04157	EAP30	0	166	2	26212	-	1	1
PF04158	Sof1	0	166	1	26213	-	1	1
PF04161	Arv1	0	166	1	26213	-	1	1
PF04172	LrgB	0	166	1	26213	-	1	1
PF04176	TIP41	0	166	1	26213	-	1	1
PF04177	TAP42	0	166	1	26213	-	1	1
PF04178	Got1	0	166	6	26208	-	1	1
PF04179	Init_tRNA_PT	0	166	1	26213	-	1	1
PF04180	LTV	0	166	1	26213	-	1	1
PF04181	RPAP2_Rtr1	0	166	1	26213	-	1	1
PF04182	B-block_TFIIIC	0	166	1	26213	-	1	1
PF04185	Phosphoesterase	0	166	3	26211	-	1	1
PF04187	Cofac_haem_bdg	0	166	1	26213	-	1	1
PF04188	Mannosyl_trans2	0	166	1	26213	-	1	1
PF04189	Gcd10p	0	166	1	26213	-	1	1
PF04190	DUF410	0	166	2	26212	-	1	1
PF04191	PEMT	0	166	2	26212	-	1	1
PF04192	Utp21	0	166	1	26213	-	1	1
PF04193	PQ-loop	0	166	4	26210	-	1	1
PF04194	PDCD2_C	0	166	2	26212	-	1	1
PF04199	Cyclase	0	166	2	26212	-	1	1
PF04209	HgmA	0	166	1	26213	-	1	1
PF04212	MIT	0	166	3	26211	-	1	1
PF04227	Indigoidine_A	0	166	1	26213	-	1	1
PF04241	DUF423	0	166	1	26213	-	1	1
PF04253	TFR_dimer	0	166	1	26213	-	1	1
PF04258	Peptidase_A22B	0	166	8	26206	-	1	1
PF04263	TPK_catalytic	0	166	1	26213	-	1	1
PF04265	TPK_B1_binding	0	166	1	26213	-	1	1
PF04266	ASCH	0	166	2	26212	-	1	1
PF04278	Tic22	0	166	3	26211	-	1	1
PF04280	Tim44	0	166	2	26212	-	1	1
PF04281	Tom22	0	166	2	26212	-	1	1
PF04305	DUF455	0	166	2	26212	-	1	1
PF04321	RmlD_sub_bind	0	166	5	26209	-	1	1
PF04339	FemAB_like	0	166	1	26213	-	1	1
PF04357	TamB	0	166	1	26213	-	1	1
PF04359	DUF493	0	166	1	26213	-	1	1
PF04366	Ysc84	0	166	2	26212	-	1	1
PF04367	DUF502	0	166	5	26209	-	1	1
PF04371	PAD_porph	0	166	1	26213	-	1	1
PF04376	ATE_N	0	166	1	26213	-	1	1
PF04377	ATE_C	0	166	1	26213	-	1	1
PF04379	DUF525	0	166	2	26212	-	1	1
PF04387	PTPLA	0	166	3	26211	-	1	1
PF04389	Peptidase_M28	0	166	4	26210	-	1	1
PF04398	DUF538	0	166	25	26189	-	1	1
PF04406	TP6A_N	0	166	3	26211	-	1	1
PF04408	HA2	0	166	18	26196	-	1	1
PF04410	Gar1	0	166	2	26212	-	1	1
PF04413	Glycos_transf_N	0	166	1	26213	-	1	1
PF04414	tRNA_deacylase	0	166	2	26212	-	1	1
PF04418	DUF543	0	166	1	26213	-	1	1
PF04419	4F5	0	166	3	26211	-	1	1
PF04420	CHD5	0	166	2	26212	-	1	1
PF04422	FrhB_FdhB_N	0	166	1	26213	-	1	1
PF04423	Rad50_zn_hook	0	166	1	26213	-	1	1
PF04424	DUF544	0	166	1	26213	-	1	1
PF04427	Brix	0	166	6	26208	-	1	1
PF04430	DUF498	0	166	1	26213	-	1	1
PF04431	Pec_lyase_N	0	166	7	26207	-	1	1
PF04432	FrhB_FdhB_C	0	166	1	26213	-	1	1
PF04433	SWIRM	0	166	10	26204	-	1	1
PF04437	RINT1_TIP1	0	166	2	26212	-	1	1
PF04438	zf-HIT	0	166	9	26205	-	1	1
PF04442	CtaG_Cox11	0	166	1	26213	-	1	1
PF04446	Thg1	0	166	1	26213	-	1	1
PF04450	BSP	0	166	5	26209	-	1	1
PF04452	Methyltrans_RNA	0	166	1	26213	-	1	1
PF04455	Saccharop_dh_N	0	166	1	26213	-	1	1
PF04481	DUF561	0	166	1	26213	-	1	1
PF04483	DUF565	0	166	3	26211	-	1	1
PF04484	DUF566	0	166	6	26208	-	1	1
PF04488	Gly_transf_sug	0	166	5	26209	-	1	1
PF04493	Endonuclease_5	0	166	1	26213	-	1	1
PF04494	TFIID_NTD2	0	166	1	26213	-	1	1
PF04499	SAPS	0	166	4	26210	-	1	1
PF04502	DUF572	0	166	2	26212	-	1	1
PF04504	DUF573	0	166	11	26203	-	1	1
PF04506	Rft-1	0	166	1	26213	-	1	1
PF04511	DER1	0	166	2	26212	-	1	1
PF04515	Choline_transpo	0	166	4	26210	-	1	1
PF04520	Senescence_reg	0	166	17	26197	-	1	1
PF04525	LOR	0	166	16	26198	-	1	1
PF04526	DUF568	0	166	15	26199	-	1	1
PF04535	DUF588	0	166	48	26166	-	1	1
PF04536	TPM_phosphatase	0	166	1	26213	-	1	1
PF04539	Sigma70_r3	0	166	7	26207	-	1	1
PF04542	Sigma70_r2	0	166	7	26207	-	1	1
PF04545	Sigma70_r4	0	166	7	26207	-	1	1
PF04547	Anoctamin	0	166	1	26213	-	1	1
PF04548	AIG1	0	166	10	26204	-	1	1
PF04551	GcpE	0	166	1	26213	-	1	1
PF04554	Extensin_2	0	166	3	26211	-	1	1
PF04557	tRNA_synt_1c_R2	0	166	1	26213	-	1	1
PF04558	tRNA_synt_1c_R1	0	166	1	26213	-	1	1
PF04560	RNA_pol_Rpb2_7	0	166	8	26206	-	1	1
PF04561	RNA_pol_Rpb2_2	0	166	1	26213	-	1	1
PF04563	RNA_pol_Rpb2_1	0	166	7	26207	-	1	1
PF04564	U-box	0	166	59	26155	-	1	1
PF04565	RNA_pol_Rpb2_3	0	166	8	26206	-	1	1
PF04566	RNA_pol_Rpb2_4	0	166	6	26208	-	1	1
PF04567	RNA_pol_Rpb2_5	0	166	6	26208	-	1	1
PF04568	IATP	0	166	2	26212	-	1	1
PF04570	zf-FLZ	0	166	16	26198	-	1	1
PF04571	Lipin_N	0	166	3	26211	-	1	1
PF04572	Gb3_synth	0	166	6	26208	-	1	1
PF04573	SPC22	0	166	1	26213	-	1	1
PF04576	Zein-binding	0	166	11	26203	-	1	1
PF04577	DUF563	0	166	9	26205	-	1	1
PF04578	DUF594	0	166	2	26212	-	1	1
PF04588	HIG_1_N	0	166	4	26210	-	1	1
PF04597	Ribophorin_I	0	166	2	26212	-	1	1
PF04601	DUF569	0	166	7	26207	-	1	1
PF04603	Mog1	0	166	1	26213	-	1	1
PF04607	RelA_SpoT	0	166	5	26209	-	1	1
PF04614	Pex19	0	166	1	26213	-	1	1
PF04615	Utp14	0	166	1	26213	-	1	1
PF04616	Glyco_hydro_43	0	166	2	26212	-	1	1
PF04618	HD-ZIP_N	0	166	4	26210	-	1	1
PF04622	ERG2_Sigma1R	0	166	1	26213	-	1	1
PF04627	ATP-synt_Eps	0	166	2	26212	-	1	1
PF04628	Sedlin_N	0	166	2	26212	-	1	1
PF04632	FUSC	0	166	1	26213	-	1	1
PF04640	PLATZ	0	166	20	26194	-	1	1
PF04641	Rtf2	0	166	2	26212	-	1	1
PF04646	DUF604	0	166	20	26194	-	1	1
PF04652	Vta1	0	166	6	26208	-	1	1
PF04654	DUF599	0	166	8	26206	-	1	1
PF04658	TAFII55_N	0	166	1	26213	-	1	1
PF04667	Endosulfine	0	166	3	26211	-	1	1
PF04669	Polysacc_synt_4	0	166	8	26206	-	1	1
PF04674	Phi_1	0	166	11	26203	-	1	1
PF04675	DNA_ligase_A_N	0	166	3	26211	-	1	1
PF04676	CwfJ_C_2	0	166	2	26212	-	1	1
PF04677	CwfJ_C_1	0	166	2	26212	-	1	1
PF04678	MCU	0	166	5	26209	-	1	1
PF04679	DNA_ligase_A_C	0	166	3	26211	-	1	1
PF04683	Proteasom_Rpn13	0	166	1	26213	-	1	1
PF04685	DUF608	0	166	2	26212	-	1	1
PF04689	S1FA	0	166	2	26212	-	1	1
PF04690	YABBY	0	166	9	26205	-	1	1
PF04695	Pex14_N	0	166	2	26212	-	1	1
PF04699	P16-Arc	0	166	1	26213	-	1	1
PF04702	Vicilin_N	0	166	1	26213	-	1	1
PF04707	PRELI	0	166	2	26212	-	1	1
PF04715	Anth_synt_I_N	0	166	3	26211	-	1	1
PF04716	ETC_C1_NDUFA5	0	166	2	26212	-	1	1
PF04718	ATP-synt_G	0	166	3	26211	-	1	1
PF04719	TAFII28	0	166	2	26212	-	1	1
PF04720	PDDEXK_6	0	166	13	26201	-	1	1
PF04722	Ssu72	0	166	1	26213	-	1	1
PF04724	Glyco_transf_17	0	166	4	26210	-	1	1
PF04725	PsbR	0	166	2	26212	-	1	1
PF04727	ELMO_CED12	0	166	4	26210	-	1	1
PF04729	ASF1_hist_chap	0	166	3	26211	-	1	1
PF04733	Coatomer_E	0	166	2	26212	-	1	1
PF04734	Ceramidase_alk	0	166	1	26213	-	1	1
PF04739	AMPKBI	0	166	5	26209	-	1	1
PF04751	DUF615	0	166	1	26213	-	1	1
PF04752	ChaC	0	166	3	26211	-	1	1
PF04755	PAP_fibrillin	0	166	14	26200	-	1	1
PF04756	OST3_OST6	0	166	4	26210	-	1	1
PF04757	Pex2_Pex12	0	166	3	26211	-	1	1
PF04758	Ribosomal_S30	0	166	2	26212	-	1	1
PF04759	DUF617	0	166	14	26200	-	1	1
PF04762	IKI3	0	166	1	26213	-	1	1
PF04765	DUF616	0	166	9	26205	-	1	1
PF04770	ZF-HD_dimer	0	166	17	26197	-	1	1
PF04774	HABP4_PAI-RBP1	0	166	3	26211	-	1	1
PF04777	Evr1_Alr	0	166	2	26212	-	1	1
PF04780	DUF629	0	166	2	26212	-	1	1
PF04781	DUF627	0	166	2	26212	-	1	1
PF04782	DUF632	0	166	11	26203	-	1	1
PF04783	DUF630	0	166	11	26203	-	1	1
PF04784	DUF547	0	166	11	26203	-	1	1
PF04788	DUF620	0	166	8	26206	-	1	1
PF04791	LMBR1	0	166	3	26211	-	1	1
PF04795	PAPA-1	0	166	3	26211	-	1	1
PF04800	ETC_C1_NDUFA4	0	166	1	26213	-	1	1
PF04801	Sin_N	0	166	2	26212	-	1	1
PF04802	SMK-1	0	166	2	26212	-	1	1
PF04810	zf-Sec23_Sec24	0	166	9	26205	-	1	1
PF04811	Sec23_trunk	0	166	9	26205	-	1	1
PF04815	Sec23_helical	0	166	9	26205	-	1	1
PF04818	CTD_bind	0	166	9	26205	-	1	1
PF04819	DUF716	0	166	9	26205	-	1	1
PF04821	TIMELESS	0	166	1	26213	-	1	1
PF04824	Rad21_Rec8	0	166	4	26210	-	1	1
PF04825	Rad21_Rec8_N	0	166	4	26210	-	1	1
PF04826	Arm_2	0	166	2	26212	-	1	1
PF04828	GFA	0	166	1	26213	-	1	1
PF04832	SOUL	0	166	7	26207	-	1	1
PF04836	IFRD_C	0	166	2	26212	-	1	1
PF04839	PSRP-3_Ycf65	0	166	2	26212	-	1	1
PF04840	Vps16_C	0	166	1	26213	-	1	1
PF04841	Vps16_N	0	166	1	26213	-	1	1
PF04842	DUF639	0	166	5	26209	-	1	1
PF04844	Ovate	0	166	19	26195	-	1	1
PF04845	PurA	0	166	1	26213	-	1	1
PF04851	ResIII	0	166	3	26211	-	1	1
PF04852	DUF640	0	166	12	26202	-	1	1
PF04855	SNF5	0	166	2	26212	-	1	1
PF04857	CAF1	0	166	10	26204	-	1	1
PF04859	DUF641	0	166	5	26209	-	1	1
PF04862	DUF642	0	166	8	26206	-	1	1
PF04863	EGF_alliinase	0	166	1	26213	-	1	1
PF04864	Alliinase_C	0	166	4	26210	-	1	1
PF04869	Uso1_p115_head	0	166	2	26212	-	1	1
PF04871	Uso1_p115_C	0	166	2	26212	-	1	1
PF04873	EIN3	0	166	8	26206	-	1	1
PF04874	Mak16	0	166	1	26213	-	1	1
PF04882	Peroxin-3	0	166	2	26212	-	1	1
PF04884	DUF647	0	166	6	26208	-	1	1
PF04885	Stig1	0	166	6	26208	-	1	1
PF04889	Cwf_Cwc_15	0	166	2	26212	-	1	1
PF04893	Yip1	0	166	6	26208	-	1	1
PF04898	Glu_syn_central	0	166	2	26212	-	1	1
PF04900	Fcf1	0	166	3	26211	-	1	1
PF04909	Amidohydro_2	0	166	4	26210	-	1	1
PF04910	Tcf25	0	166	1	26213	-	1	1
PF04921	XAP5	0	166	1	26213	-	1	1
PF04922	DIE2_ALG10	0	166	1	26213	-	1	1
PF04926	PAP_RNA-bind	0	166	3	26211	-	1	1
PF04927	SMP	0	166	4	26210	-	1	1
PF04928	PAP_central	0	166	4	26210	-	1	1
PF04931	DNA_pol_phi	0	166	2	26212	-	1	1
PF04934	Med6	0	166	2	26212	-	1	1
PF04935	SURF6	0	166	1	26213	-	1	1
PF04938	SIP1	0	166	1	26213	-	1	1
PF04939	RRS1	0	166	1	26213	-	1	1
PF04949	Transcrip_act	0	166	5	26209	-	1	1
PF04950	RIBIOP_C	0	166	2	26212	-	1	1
PF04959	ARS2	0	166	1	26213	-	1	1
PF04968	CHORD	0	166	1	26213	-	1	1
PF04969	CS	0	166	13	26201	-	1	1
PF04970	LRAT	0	166	5	26209	-	1	1
PF04979	IPP-2	0	166	3	26211	-	1	1
PF04981	NMD3	0	166	1	26213	-	1	1
PF04982	HPP	0	166	1	26213	-	1	1
PF04983	RNA_pol_Rpb1_3	0	166	5	26209	-	1	1
PF04987	PigN	0	166	1	26213	-	1	1
PF04990	RNA_pol_Rpb1_7	0	166	1	26213	-	1	1
PF04997	RNA_pol_Rpb1_1	0	166	5	26209	-	1	1
PF04998	RNA_pol_Rpb1_5	0	166	5	26209	-	1	1
[truncated: 1,987 more rows]

## Sheet: Table S9
Table S9. Gene set enrichment analysis for GO terms for HC regions vs whole genome
GO ID	# genes in HC regions and with the GO term annotation	# genes in HC regions but without the GO term annotation	# genes not in HC regions but with the GO term annotation	# genes not in HC regions and without theGO term annotation	Over-/under-representative	p-value	q-value	LLR	Biological Process	Molecular Function	Cellular Component
GO:0070125	1	165	0	26214	+	0.00629265	0.997199	>3	mitochondrial translational elongation
GO:0045900	1	165	1	26213	+	0.0125459	1	2.20103	negative regulation of translational elongation
GO:0015886	1	165	1	26213	+	0.0125459	1	2.20103	heme transport
GO:0015688	2	164	3	26211	+	0.000388732	0.212846	2.02755	iron chelate transport
GO:0046244	3	163	6	26208	+	1.99914e-05	0.0538569	1.90522	salicylic acid catabolic process
GO:0034337	1	165	2	26212	+	0.0187601	1	1.89999	RNA folding
GO:0045488	2	164	6	26208	+	0.001075	0.41372	1.72647	pectin metabolic process
GO:0033120	1	165	3	26211	+	0.0249354	1	1.72388	positive regulation of RNA splicing
GO:0009819	3	163	12	26202	+	0.000105317	0.168301	1.60409	drought recovery
GO:0010046	2	164	8	26206	+	0.00171343	0.543056	1.6015	response to mycotoxin
GO:0080158	1	165	4	26210	+	0.0310721	1	1.59892	chloroplast ribulose bisphosphate carboxylase complex biogenesis
GO:0042776	1	165	5	26209	+	0.0371703	1	1.502	mitochondrial ATP synthesis coupled proton transport
GO:0006574	2	164	11	26203	+	0.00293333	0.687164	1.46314	valine catabolic process
GO:0031640	3	163	18	26196	+	0.000299423	0.212846	1.4279	killing of cells of other organism
GO:0016119	2	164	12	26202	+	0.00340811	0.755754	1.42534	carotene metabolic process
GO:0032527	1	165	6	26208	+	0.0432305	1	1.4228	protein exit from endoplasmic reticulum
GO:0006559	3	163	19	26195	+	0.000345101	0.212846	1.4044	L-phenylalanine catabolic process
GO:0009800	3	163	20	26194	+	0.000395037	0.212846	1.38211	cinnamic acid biosynthetic process
GO:0010215	2	164	15	26199	+	0.00503077	0.847055	1.32838	cellulose microfibril organization
GO:0071365	2	164	16	26198	+	0.00563633	0.920259	1.30033	cellular response to auxin stimulus
GO:0009228	1	165	8	26206	+	0.0552372	1	1.29783	thiamine biosynthetic process
GO:0000966	1	165	8	26206	+	0.0552372	1	1.29783	RNA 5'-end processing
GO:0048544	1	165	8	26206	+	0.0552372	1	1.29783	recognition of pollen
GO:0000372	1	165	8	26206	+	0.0552372	1	1.29783	Group I intron splicing
GO:0045723	1	165	9	26205	+	0.0611843	1	1.24666	positive regulation of fatty acid biosynthetic process
GO:0034052	2	164	19	26195	+	0.00764114	1	1.22565	positive regulation of plant-type hypersensitive response
GO:0046274	3	163	29	26185	+	0.00106137	0.41372	1.22059	lignin catabolic process
GO:0016123	2	164	20	26194	+	0.00837075	1	1.20336	xanthophyll biosynthetic process
GO:0015977	1	165	10	26204	+	0.0670942	1	1.20088	carbon fixation
GO:0009698	3	163	31	26183	+	0.00126875	0.455735	1.19159	phenylpropanoid metabolic process
GO:0006725	2	164	21	26193	+	0.00913034	1	1.18215	cellular aromatic compound metabolic process
GO:0006032	2	164	22	26192	+	0.00991951	1	1.16193	chitin catabolic process
GO:0045333	2	164	22	26192	+	0.00991951	1	1.16193	cellular respiration
GO:0010266	1	165	11	26203	+	0.0729671	1	1.15947	response to vitamin B1
GO:2000033	1	165	12	26202	+	0.0788032	1	1.12167	regulation of seed dormancy process
GO:0071555	2	164	25	26189	+	0.0124606	1	1.10637	cell wall organization
GO:2000030	2	164	26	26188	+	0.0133642	1	1.08932	regulation of response to red or far red light
GO:0055072	2	164	26	26188	+	0.0133642	1	1.08932	iron ion homeostasis
GO:0018874	2	164	26	26188	+	0.0133642	1	1.08932	benzoate metabolic process
GO:0032260	1	165	13	26201	+	0.0846028	1	1.08689	response to jasmonic acid stimulus involved in jasmonic acid and ethylene-dependent systemic resistance
GO:0006450	1	165	13	26201	+	0.0846028	1	1.08689	regulation of translational fidelity
GO:0006120	1	165	14	26200	+	0.0903662	1	1.05469	mitochondrial electron transport, NADH to ubiquinone
GO:0045490	3	163	46	26168	+	0.00364617	0.755754	1.01995	pectin catabolic process
GO:0009861	2	164	31	26183	+	0.0182891	1	1.01284	jasmonic acid and ethylene-dependent systemic resistance
GO:0016998	2	164	31	26183	+	0.0182891	1	1.01284	cell wall macromolecule catabolic process
GO:0017004	1	165	17	26197	+	0.107441	1	0.970319	cytochrome complex assembly
GO:0010112	2	164	35	26179	+	0.0226952	1	0.960071	regulation of systemic acquired resistance
GO:0005987	1	165	18	26196	+	0.113061	1	0.945479	sucrose catabolic process
GO:0009060	3	163	60	26154	+	0.00737138	1	0.904321	aerobic respiration
GO:0007035	1	165	20	26194	+	0.124196	1	0.899688	vacuolar acidification
GO:0006635	2	164	43	26171	+	0.0326545	1	0.870538	fatty acid beta-oxidation
GO:0010262	1	165	22	26192	+	0.135193	1	0.858262	somatic embryogenesis
GO:0019253	1	165	22	26192	+	0.135193	1	0.858262	reductive pentose-phosphate cycle
GO:0009871	1	165	22	26192	+	0.135193	1	0.858262	jasmonic acid and ethylene-dependent systemic resistance, ethylene mediated signaling pathway
GO:0009694	2	164	45	26169	+	0.0353675	1	0.850761	jasmonic acid metabolic process
GO:0010466	1	165	23	26191	+	0.14064	1	0.83894	negative regulation of peptidase activity
GO:0048193	1	165	23	26191	+	0.14064	1	0.83894	Golgi vesicle transport
GO:0010018	1	165	23	26191	+	0.14064	1	0.83894	far-red light signaling pathway
GO:2000377	2	164	50	26164	+	0.0425126	1	0.80492	regulation of reactive oxygen species metabolic process
GO:0009875	1	165	25	26189	+	0.151431	1	0.802695	pollen-pistil interaction
GO:0009853	2	164	51	26163	+	0.0440012	1	0.796304	photorespiration
GO:0042753	1	165	26	26188	+	0.156776	1	0.785645	positive regulation of circadian rhythm
GO:0009585	2	164	53	26161	+	0.0470358	1	0.779565	red, far-red light phototransduction
GO:0044419	2	164	53	26161	+	0.0470358	1	0.779565	interspecies interaction between organisms
GO:0009864	2	164	53	26161	+	0.0470358	1	0.779565	induced systemic resistance, jasmonic acid mediated signaling pathway
GO:0009962	1	165	27	26187	+	0.162087	1	0.769238	regulation of flavonoid biosynthetic process
GO:0009786	1	165	27	26187	+	0.162087	1	0.769238	regulation of asymmetric cell division
GO:0042273	1	165	28	26186	+	0.167366	1	0.753427	ribosomal large subunit biogenesis
GO:0071280	1	165	28	26186	+	0.167366	1	0.753427	cellular response to copper ion
GO:0016126	1	165	29	26185	+	0.172611	1	0.738171	sterol biosynthetic process
GO:0072593	1	165	29	26185	+	0.172611	1	0.738171	reactive oxygen species metabolic process
GO:0002376	1	165	29	26185	+	0.172611	1	0.738171	immune system process
GO:0042545	2	164	59	26155	+	0.0565762	1	0.732889	cell wall modification
GO:0003002	1	165	30	26184	+	0.177823	1	0.723431	regionalization
GO:0009785	2	164	61	26153	+	0.0598944	1	0.718378	blue light signaling pathway
GO:0006109	1	165	32	26182	+	0.18815	1	0.695369	regulation of carbohydrate metabolic process
GO:0010224	6	160	205	26009	+	0.00224198	0.603988	0.677401	response to UV-B
GO:0031348	2	164	68	26146	+	0.0720087	1	0.671082	negative regulation of defense response
GO:0010016	1	165	35	26179	+	0.2034	1	0.656401	shoot system morphogenesis
GO:0000038	1	165	37	26177	+	0.213408	1	0.632234	very long-chain fatty acid metabolic process
GO:0040008	1	165	37	26177	+	0.213408	1	0.632234	regulation of growth
GO:0009627	3	163	113	26101	+	0.0370127	1	0.628512	systemic acquired resistance
GO:0009812	1	165	38	26176	+	0.218364	1	0.620636	flavonoid metabolic process
GO:0010252	1	165	38	26176	+	0.218364	1	0.620636	auxin homeostasis
GO:0010023	1	165	39	26175	+	0.22329	1	0.609338	proanthocyanidin biosynthetic process
GO:0009704	1	165	40	26174	+	0.228185	1	0.598326	de-etiolation
GO:0009825	3	163	123	26091	+	0.0454499	1	0.591519	multidimensional cell growth
GO:0009870	1	165	42	26172	+	0.237883	1	0.577104	defense response signaling pathway, resistance gene-dependent
GO:0051260	1	165	43	26171	+	0.242687	1	0.566868	protein homooligomerization
GO:0009631	2	164	87	26127	+	0.10824	1	0.563756	cold acclimation
GO:0006754	1	165	44	26170	+	0.24746	1	0.556867	ATP biosynthetic process
GO:0019761	2	164	92	26122	+	0.118446	1	0.539405	glucosinolate biosynthetic process
GO:0009626	3	163	142	26072	+	0.0638423	1	0.52882	plant-type hypersensitive response
GO:0015986	1	165	47	26167	+	0.261602	1	0.528172	ATP synthesis coupled proton transport
GO:0015991	1	165	48	26166	+	0.266257	1	0.519012	ATP hydrolysis coupled proton transport
GO:0005982	1	165	49	26165	+	0.270883	1	0.510041	starch metabolic process
GO:0009734	5	161	253	25961	+	0.0239158	1	0.503345	auxin-activated signaling pathway
GO:0009638	1	165	51	26163	+	0.280048	1	0.492633	phototropism
GO:0006879	1	165	51	26163	+	0.280048	1	0.492633	cellular iron ion homeostasis
GO:0000302	1	165	53	26161	+	0.289098	1	0.475895	response to reactive oxygen species
GO:0007033	1	165	54	26160	+	0.29358	1	0.46776	vacuole organization
GO:0022900	3	163	166	26048	+	0.0911655	1	0.4606	electron transport chain
GO:0010227	1	165	59	26155	+	0.315576	1	0.429219	floral organ abscission
GO:0009863	2	164	119	26095	+	0.176937	1	0.427196	salicylic acid mediated signaling pathway
GO:0032940	1	165	60	26154	+	0.319892	1	0.421903	secretion by cell
GO:0034613	1	165	61	26153	+	0.324182	1	0.414708	cellular protein localization
GO:0012501	1	165	63	26151	+	0.332681	1	0.400664	programmed cell death
GO:0019915	1	165	63	26151	+	0.332681	1	0.400664	lipid storage
GO:0016051	1	165	63	26151	+	0.332681	1	0.400664	carbohydrate biosynthetic process
GO:0048513	5	161	326	25888	+	0.0586672	1	0.392025	animal organ development
GO:0010193	2	164	131	26083	+	0.204192	1	0.385272	response to ozone
GO:0010047	1	165	67	26147	+	0.349361	1	0.373863	fruit dehiscence
GO:0016131	1	165	67	26147	+	0.349361	1	0.373863	brassinosteroid metabolic process
GO:0010119	3	163	204	26010	+	0.14233	1	0.370444	regulation of stomatal movement
GO:0010089	1	165	68	26146	+	0.353465	1	0.367412	xylem development
GO:0009058	3	163	208	26006	+	0.148187	1	0.361944	biosynthetic process
GO:0043069	1	165	69	26145	+	0.357544	1	0.361056	negative regulation of programmed cell death
GO:0009834	2	164	140	26074	+	0.224923	1	0.356266	plant-type secondary cell wall biogenesis
GO:0009832	1	165	70	26144	+	0.361598	1	0.35479	plant-type cell wall biogenesis
GO:0006520	2	164	141	26073	+	0.227238	1	0.353158	cellular amino acid metabolic process
GO:0010182	1	165	71	26143	+	0.365626	1	0.348613	sugar mediated signaling pathway
GO:0009816	2	164	143	26071	+	0.231871	1	0.347008	defense response to bacterium, incompatible interaction
GO:0010345	1	165	72	26142	+	0.369629	1	0.342522	suberin biosynthetic process
GO:0071369	1	165	73	26141	+	0.373607	1	0.336515	cellular response to ethylene stimulus
GO:0009556	1	165	75	26139	+	0.381487	1	0.324744	microsporogenesis
GO:0009695	1	165	75	26139	+	0.381487	1	0.324744	jasmonic acid biosynthetic process
GO:0046907	1	165	77	26137	+	0.389269	1	0.313281	intracellular transport
GO:0071456	2	164	158	26056	+	0.266757	1	0.303437	cellular response to hypoxia
GO:0006869	1	165	79	26135	+	0.396954	1	0.302111	lipid transport
GO:0042254	2	164	160	26054	+	0.271416	1	0.297941	ribosome biogenesis
GO:0006970	2	164	160	26054	+	0.271416	1	0.297941	response to osmotic stress
GO:0006631	1	165	84	26130	+	0.415748	1	0.275376	fatty acid metabolic process
GO:0009607	1	165	85	26129	+	0.419437	1	0.27022	response to biotic stimulus
GO:0009630	1	165	86	26128	+	0.423102	1	0.265124	gravitropism
GO:0007154	1	165	86	26128	+	0.423102	1	0.265124	cell communication
GO:0009640	2	164	174	26040	+	0.303965	1	0.261278	photomorphogenesis
GO:0048235	1	165	87	26127	+	0.426744	1	0.260086	pollen sperm cell differentiation
GO:0080156	1	165	87	26127	+	0.426744	1	0.260086	mitochondrial mRNA modification
GO:0010218	2	164	175	26039	+	0.306282	1	0.258772	response to far red light
GO:0009738	3	163	265	25949	+	0.238502	1	0.255808	abscisic acid-activated signaling pathway
GO:0071732	1	165	88	26126	+	0.430364	1	0.255106	cellular response to nitric oxide
GO:0034605	1	165	89	26125	+	0.43396	1	0.250182	cellular response to heat
GO:0009269	1	165	90	26124	+	0.437534	1	0.245313	response to desiccation
GO:0006979	7	159	646	25568	+	0.134462	1	0.241165	response to oxidative stress
GO:0009733	8	158	777	25437	+	0.163311	1	0.219478	response to auxin
GO:0080167	6	160	580	25634	+	0.189147	1	0.21942	response to karrikin
GO:0006417	1	165	96	26118	+	0.458513	1	0.217185	regulation of translation
GO:0009639	1	165	98	26116	+	0.465331	1	0.208197	response to red or far red light
GO:0000209	1	165	100	26114	+	0.472064	1	0.199389	protein polyubiquitination
GO:0010114	2	164	202	26012	+	0.368093	1	0.196009	response to red light
GO:0006812	1	165	113	26101	+	0.513821	1	0.146095	cation transport
GO:0048825	1	165	116	26098	+	0.522981	1	0.134665	cotyledon development
GO:0009637	1	165	117	26097	+	0.525996	1	0.130921	response to blue light
GO:0015979	1	165	117	26097	+	0.525996	1	0.130921	photosynthesis
GO:0009887	1	165	117	26097	+	0.525996	1	0.130921	animal organ morphogenesis
GO:0008285	1	165	118	26096	+	0.528993	1	0.127208	negative regulation of cell proliferation
GO:0045087	1	165	119	26095	+	0.53197	1	0.123526	innate immune response
GO:0009617	2	164	240	25974	+	0.66665	1	0.120514	response to bacterium
GO:0006364	1	165	120	26094	+	0.534928	1	0.119875	rRNA processing
GO:0045892	5	161	607	25607	+	0.441315	1	0.117314	negative regulation of transcription, DNA-templated
GO:0006629	2	164	247	25967	+	0.671882	1	0.107911	lipid metabolic process
GO:0009788	1	165	124	26090	+	0.546578	1	0.105568	negative regulation of abscisic acid-activated signaling pathway
GO:0009555	4	162	500	25714	+	0.562878	1	0.103745	pollen development
GO:0009791	2	164	259	25955	+	0.681248	1	0.0871074	post-embryonic development
GO:0006412	4	162	528	25686	+	0.580401	1	0.0796075	translation
GO:0071281	1	165	132	26082	+	0.569014	1	0.078283	cellular response to iron ion
GO:0045893	6	160	833	25381	+	0.656352	1	0.057895	positive regulation of transcription, DNA-templated
GO:0006952	4	162	561	25653	+	0.783723	1	0.0527203	defense response
GO:0016043	1	165	143	26071	+	0.598073	1	0.0433377	cellular component organization
GO:0009826	2	164	287	25927	+	0.704466	1	0.0420565	unidimensional cell growth
GO:0009644	1	165	144	26070	+	0.600616	1	0.0402946	response to high light intensity
GO:0050832	4	162	601	25613	+	0.793859	1	0.022131	defense response to fungus
GO:0009860	2	164	301	25913	+	0.716489	1	0.0211373	pollen tube growth
GO:0006397	1	165	154	26060	+	0.625183	1	0.0109697	mRNA processing
GO:0010150	2	164	317	25897	-	1	1	-0.00162366	leaf senescence
GO:0048481	1	165	160	26054	-	1	1	-0.00572952	plant ovule development
GO:0009908	2	164	320	25894	-	1	1	-0.00576469	flower development
GO:0010033	3	163	494	25720	-	1	1	-0.0185223	response to organic substance
GO:0009809	1	165	166	26048	-	1	1	-0.0218176	lignin biosynthetic process
GO:0005975	3	163	513	25701	-	1	1	-0.0352337	carbohydrate metabolic process
GO:0009414	5	161	867	25347	-	1	1	-0.0419484	response to water deprivation
GO:0008152	14	152	2420	23794	-	0.892661	1	-0.0430635	metabolic process
GO:0009653	2	164	350	25864	-	1	1	-0.0451862	anatomical structure morphogenesis
GO:0009416	2	164	351	25863	-	1	1	-0.0464421	response to light stimulus
GO:0044237	5	161	876	25338	-	1	1	-0.0465876	cellular metabolic process
GO:0009737	6	160	1090	25124	-	1	1	-0.0633064	response to abscisic acid
GO:0009409	5	161	919	25295	-	1	1	-0.0681367	response to cold
GO:0009611	4	162	741	25473	-	1	1	-0.0711931	response to wounding
GO:0055114	8	158	1480	24734	-	0.865143	1	-0.0725345	oxidation-reduction process
GO:0042542	1	165	193	26021	-	1	1	-0.0877173	response to hydrogen peroxide
GO:0042538	1	165	200	26014	-	1	1	-0.103307	hyperosmotic salinity response
GO:0009723	2	164	413	25801	-	1	1	-0.118127	response to ethylene
GO:0009751	2	164	414	25800	-	1	1	-0.119194	response to salicylic acid
GO:0009867	1	165	208	26006	-	1	1	-0.120474	jasmonic acid mediated signaling pathway
GO:0007275	3	163	625	25589	-	1	1	-0.122893	multicellular organism development
GO:0009909	1	165	212	26002	-	1	1	-0.128813	regulation of flower development
GO:0009739	2	164	429	25785	-	1	1	-0.134904	response to gibberellin
GO:0001932	1	165	218	25996	-	1	1	-0.141034	regulation of protein phosphorylation
GO:0006614	1	165	222	25992	-	1	1	-0.148997	SRP-dependent cotranslational protein targeting to membrane
GO:0009911	1	165	222	25992	-	1	1	-0.148997	positive regulation of flower development
GO:0009651	6	160	1348	24866	-	0.480096	1	-0.160053	response to salt stress
GO:0016192	1	165	231	25983	-	1	1	-0.166407	vesicle-mediated transport
GO:0009725	1	165	247	25967	-	1	1	-0.195759	response to hormone
GO:0006414	1	165	251	25963	-	1	1	-0.202803	translational elongation
GO:0008202	1	165	257	25957	-	1	1	-0.213163	steroid metabolic process
GO:0009753	2	164	519	25695	-	0.776068	1	-0.219133	response to jasmonic acid
GO:0040007	1	165	261	25953	-	1	1	-0.219937	growth
GO:0009735	1	165	264	25950	-	1	1	-0.224951	response to cytokinin
GO:0046777	2	164	527	25687	-	0.777138	1	-0.225911	protein autophosphorylation
GO:0009658	1	165	269	25945	-	1	1	-0.233183	chloroplast organization
GO:0006355	7	159	1864	24350	-	0.171973	1	-0.240246	regulation of transcription, DNA-templated
GO:0050896	3	163	884	25330	-	0.383964	1	-0.277883	response to stimulus
GO:0007169	1	165	318	25896	-	0.726832	1	-0.306678	transmembrane receptor protein tyrosine kinase signaling pathway
GO:0048366	1	165	328	25886	-	0.72719	1	-0.320293	leaf development
GO:0035556	1	165	330	25884	-	0.727324	1	-0.322966	intracellular signal transduction
GO:0048364	1	165	340	25874	-	0.72829	1	-0.336099	root development
GO:0042742	2	164	680	25534	-	0.45373	1	-0.339204	defense response to bacterium
GO:0006950	2	164	760	25454	-	0.247399	1	-0.388871	response to stress
GO:0044238	3	163	1131	25083	-	0.125086	1	-0.389149	primary metabolic process
GO:0007165	2	164	777	25437	-	0.24799	1	-0.398769	signal transduction
GO:0006508	1	165	466	25748	-	0.377272	1	-0.475126	proteolysis
GO:0006468	2	164	1033	25181	-	0.070346	1	-0.526841	protein phosphorylation
GO:0043066	1	165	536	25678	-	0.26966	1	-0.537088	negative regulation of apoptotic process
GO:0046686	2	164	1089	25125	-	0.0733506	1	-0.550736	response to cadmium ion
GO:0006810	2	164	1145	25069	-	0.0522636	1	-0.573482	transport
GO:0006351	1	165	600	25614	-	0.191632	1	-0.587158	transcription, DNA-templated
GO:0010200	1	165	645	25569	-	0.197947	1	-0.61933	response to chitin
GO:0016310	1	165	887	25327	-	0.0479408	1	-0.761824	phosphorylation
GO:0000238	0	166	4	26210	-	1	1		zygotene
GO:0080159	0	166	7	26207	-	1	1		zygote elongation
GO:0010069	0	166	4	26210	-	1	1		zygote asymmetric cytokinesis in embryo sac
GO:0055069	0	166	8	26206	-	1	1		zinc ion homeostasis
GO:0006829	0	166	27	26187	-	1	1		zinc II ion transport
GO:0071577	0	166	10	26204	-	1	1		zinc II ion transmembrane transport
GO:0005997	0	166	1	26213	-	1	1		xylulose metabolic process
GO:0010411	0	166	41	26173	-	1	1		xyloglucan metabolic process
GO:0009969	0	166	22	26192	-	1	1		xyloglucan biosynthetic process
GO:0010398	0	166	16	26198	-	1	1		xylogalacturonan metabolic process
GO:0048759	0	166	3	26211	-	1	1		xylem vessel member cell differentiation
GO:0010051	0	166	116	26098	-	1	1		xylem and phloem pattern formation
GO:0045491	0	166	2	26212	-	1	1		xylan metabolic process
GO:0045493	0	166	15	26199	-	1	1		xylan catabolic process
GO:0045492	0	166	10	26204	-	1	1		xylan biosynthetic process
GO:0006805	0	166	26	26188	-	1	1		xenobiotic metabolic process
GO:0042178	0	166	8	26206	-	1	1		xenobiotic catabolic process
GO:0016122	0	166	4	26210	-	1	1		xanthophyll metabolic process
GO:0010028	0	166	1	26213	-	1	1		xanthophyll cycle
GO:0016124	0	166	7	26207	-	1	1		xanthophyll catabolic process
GO:0042906	0	166	4	26210	-	1	1		xanthine transport
GO:0046110	0	166	2	26212	-	1	1		xanthine metabolic process
GO:0031591	0	166	1	26213	-	1	1		wybutosine biosynthetic process
GO:0010166	0	166	17	26197	-	1	1		wax metabolic process
GO:0010025	0	166	82	26132	-	1	1		wax biosynthetic process
GO:0006833	0	166	51	26163	-	1	1		water transport
GO:0030104	0	166	24	26190	-	1	1		water homeostasis
GO:0051180	0	166	2	26212	-	1	1		vitamin transport
GO:0042371	0	166	1	26213	-	1	1		vitamin K biosynthetic process
GO:0010189	0	166	20	26194	-	1	1		vitamin E biosynthetic process
GO:0042819	0	166	3	26211	-	1	1		vitamin B6 biosynthetic process
GO:0009616	0	166	19	26195	-	1	1		virus induced gene silencing
GO:0046786	0	166	9	26205	-	1	1		viral replication complex formation and maintenance
GO:0016032	0	166	118	26096	-	1	1		viral process
GO:0019079	0	166	2	26212	-	1	1		viral genome replication
GO:0060145	0	166	3	26211	-	1	1		viral gene silencing in virus induced gene silencing
GO:0016050	0	166	1	26213	-	1	1		vesicle organization
GO:0048280	0	166	7	26207	-	1	1		vesicle fusion with Golgi apparatus
GO:0006906	0	166	16	26198	-	1	1		vesicle fusion
GO:0006904	0	166	25	26189	-	1	1		vesicle docking involved in exocytosis
GO:0048278	0	166	3	26211	-	1	1		vesicle docking
GO:0042761	0	166	54	26160	-	1	1		very long-chain fatty acid biosynthetic process
GO:0010048	0	166	38	26176	-	1	1		vernalization response
GO:0010228	0	166	192	26022	-	0.637119	1		vegetative to reproductive phase transition of meristem
GO:0010050	0	166	14	26200	-	1	1		vegetative phase change
GO:0001944	0	166	13	26201	-	1	1		vasculature development
GO:0006438	0	166	2	26212	-	1	1		valyl-tRNA aminoacylation
GO:0006573	0	166	9	26205	-	1	1		valine metabolic process
GO:0009099	0	166	10	26204	-	1	1		valine biosynthetic process
GO:0007034	0	166	22	26192	-	1	1		vacuolar transport
GO:0043182	0	166	3	26211	-	1	1		vacuolar sequestering of sodium ion
GO:0043181	0	166	1	26213	-	1	1		vacuolar sequestering
GO:0006624	0	166	10	26204	-	1	1		vacuolar protein processing
GO:0009650	0	166	40	26174	-	1	1		UV protection
GO:0006228	0	166	7	26207	-	1	1		UTP biosynthetic process
GO:0006780	0	166	1	26213	-	1	1		uroporphyrinogen III biosynthetic process
GO:0006218	0	166	4	26210	-	1	1		uridine catabolic process
GO:0046109	0	166	3	26211	-	1	1		uridine biosynthetic process
GO:0010136	0	166	2	26212	-	1	1		ureide catabolic process
GO:0015840	0	166	11	26203	-	1	1		urea transport
GO:0071918	0	166	7	26207	-	1	1		urea transmembrane transport
GO:0000050	0	166	2	26212	-	1	1		urea cycle
GO:0043419	0	166	1	26213	-	1	1		urea catabolic process
GO:0019628	0	166	1	26213	-	1	1		urate catabolic process
GO:0015857	0	166	5	26209	-	1	1		uracil transport
GO:0006212	0	166	4	26210	-	1	1		uracil catabolic process
GO:0006636	0	166	32	26182	-	1	1		unsaturated fatty acid biosynthetic process
GO:0044206	0	166	1	26213	-	1	1		UMP salvage
GO:0006222	0	166	15	26199	-	1	1		UMP biosynthetic process
GO:0010253	0	166	4	26210	-	1	1		UDP-rhamnose biosynthetic process
GO:0006047	0	166	2	26212	-	1	1		UDP-N-acetylglucosamine metabolic process
GO:0006048	0	166	5	26209	-	1	1		UDP-N-acetylglucosamine biosynthetic process
GO:0019277	0	166	10	26204	-	1	1		UDP-N-acetylgalactosamine biosynthetic process
GO:0033356	0	166	9	26205	-	1	1		UDP-L-arabinose metabolic process
GO:0046398	0	166	1	26213	-	1	1		UDP-glucuronate metabolic process
GO:0006065	0	166	4	26210	-	1	1		UDP-glucuronate biosynthetic process
GO:0015786	0	166	9	26205	-	1	1		UDP-glucose transport
GO:0006011	0	166	6	26208	-	1	1		UDP-glucose metabolic process
GO:0015785	0	166	2	26212	-	1	1		UDP-galactose transport
GO:0072334	0	166	11	26203	-	1	1		UDP-galactose transmembrane transport
GO:0033320	0	166	1	26213	-	1	1		UDP-D-xylose biosynthetic process
GO:0052573	0	166	1	26213	-	1	1		UDP-D-galactose metabolic process
GO:0006511	0	166	272	25942	-	0.423201	1		ubiquitin-dependent protein catabolic process
GO:0006744	0	166	12	26202	-	1	1		ubiquinone biosynthetic process
GO:0006570	0	166	4	26210	-	1	1		tyrosine metabolic process
GO:0006572	0	166	11	26203	-	1	1		tyrosine catabolic process
GO:0006571	0	166	19	26195	-	1	1		tyrosine biosynthetic process
GO:0090042	0	166	3	26211	-	1	1		tubulin deacetylation
GO:0007021	0	166	10	26204	-	1	1		tubulin complex assembly
GO:0006436	0	166	2	26212	-	1	1		tryptophanyl-tRNA aminoacylation
GO:0015827	0	166	2	26212	-	1	1		tryptophan transport
GO:0006568	0	166	9	26205	-	1	1		tryptophan metabolic process
GO:0006569	0	166	5	26209	-	1	1		tryptophan catabolic process
GO:0000162	0	166	65	26149	-	1	1		tryptophan biosynthetic process
GO:0009606	0	166	16	26198	-	1	1		tropism
GO:0002098	0	166	8	26206	-	1	1		tRNA wobble uridine modification
GO:0009304	0	166	2	26212	-	1	1		tRNA transcription
GO:0034227	0	166	3	26211	-	1	1		tRNA thio-modification
GO:0006388	0	166	7	26207	-	1	1		tRNA splicing, via endonucleolytic cleavage and ligation
GO:0031119	0	166	3	26211	-	1	1		tRNA pseudouridine synthesis
GO:0008033	0	166	71	26143	-	1	1		tRNA processing
GO:0006400	0	166	17	26197	-	1	1		tRNA modification
GO:0030488	0	166	3	26211	-	1	1		tRNA methylation
GO:0006399	0	166	16	26198	-	1	1		tRNA metabolic process
GO:0006409	0	166	3	26211	-	1	1		tRNA export from nucleus
GO:0006418	0	166	51	26163	-	1	1		tRNA aminoacylation for protein translation
GO:0043039	0	166	13	26201	-	1	1		tRNA aminoacylation
GO:0042780	0	166	5	26209	-	1	1		tRNA 3'-end processing
GO:0016104	0	166	4	26210	-	1	1		triterpenoid biosynthetic process
GO:0042939	0	166	42	26172	-	1	1		tripeptide transport
GO:0035436	0	166	8	26206	-	1	1		triose phosphate transmembrane transport
GO:0034197	0	166	2	26212	-	1	1		triglyceride transport
GO:0006642	0	166	3	26211	-	1	1		triglyceride mobilization
GO:0006641	0	166	6	26208	-	1	1		triglyceride metabolic process
GO:0070328	0	166	13	26201	-	1	1		triglyceride homeostasis
GO:0019433	0	166	10	26204	-	1	1		triglyceride catabolic process
GO:0019432	0	166	32	26182	-	1	1		triglyceride biosynthetic process
GO:0010263	0	166	1	26213	-	1	1		tricyclic triterpenoid biosynthetic process
GO:0048629	0	166	4	26210	-	1	1		trichome patterning
GO:0010090	0	166	127	26087	-	1	1		trichome morphogenesis
GO:0010026	0	166	46	26168	-	1	1		trichome differentiation
GO:0010091	0	166	129	26085	-	1	1		trichome branching
GO:0010054	0	166	14	26200	-	1	1		trichoblast differentiation
GO:0035674	0	166	2	26212	-	1	1		tricarboxylic acid transmembrane transport
GO:0006099	0	166	53	26161	-	1	1		tricarboxylic acid cycle
GO:0005991	0	166	3	26211	-	1	1		trehalose metabolic process
GO:0005993	0	166	1	26213	-	1	1		trehalose catabolic process
GO:0005992	0	166	31	26183	-	1	1		trehalose biosynthetic process
GO:0033466	0	166	3	26211	-	1	1		trans-zeatin biosynthetic process
GO:0032197	0	166	2	26212	-	1	1		transposition, RNA-mediated
GO:0006313	0	166	2	26212	-	1	1		transposition, DNA-mediated
GO:0046739	0	166	4	26210	-	1	1		transport of virus in multicellular host
GO:0046740	0	166	8	26206	-	1	1		transport of virus in host, cell to cell
GO:0010148	0	166	29	26185	-	1	1		transpiration
GO:0010500	0	166	14	26200	-	1	1		transmitting tissue development
GO:0055085	0	166	513	25701	-	0.0821206	1		transmembrane transport
GO:0019985	0	166	14	26200	-	1	1		translesion synthesis
GO:0006415	0	166	223	25991	-	0.409459	1		translational termination
GO:0006413	0	166	321	25893	-	0.275012	1		translational initiation
GO:0006452	0	166	5	26209	-	1	1		translational frameshifting
GO:0000041	0	166	9	26205	-	1	1		transition metal ion transport
GO:0001113	0	166	1	26213	-	1	1		transcriptional open complex formation at RNA polymerase II promoter
GO:0006367	0	166	53	26161	-	1	1		transcription initiation from RNA polymerase II promoter
GO:0006383	0	166	13	26201	-	1	1		transcription from RNA polymerase III promoter
GO:0006366	0	166	98	26116	-	1	1		transcription from RNA polymerase II promoter
GO:0006360	0	166	10	26204	-	1	1		transcription from RNA polymerase I promoter
GO:0042793	0	166	4	26210	-	1	1		transcription from plastid promoter
GO:0042991	0	166	47	26167	-	1	1		transcription factor import into nucleus
GO:0006368	0	166	37	26177	-	1	1		transcription elongation from RNA polymerase II promoter
GO:0031564	0	166	1	26213	-	1	1		transcription antitermination
GO:0009407	0	166	56	26158	-	1	1		toxin catabolic process
GO:0031929	0	166	12	26202	-	1	1		TOR signaling
GO:0010027	0	166	43	26171	-	1	1		thylakoid membrane organization
GO:0006435	0	166	3	26211	-	1	1		threonyl-tRNA aminoacylation
GO:0006566	0	166	5	26209	-	1	1		threonine metabolic process
GO:0006567	0	166	8	26206	-	1	1		threonine catabolic process
GO:0009088	0	166	7	26207	-	1	1		threonine biosynthetic process
GO:0042964	0	166	2	26212	-	1	1		thioredoxin biosynthetic process
GO:0009652	0	166	7	26207	-	1	1		thigmotropism
GO:0030974	0	166	1	26213	-	1	1		thiamine pyrophosphate transport
GO:0006772	0	166	1	26213	-	1	1		thiamine metabolic process
GO:0009229	0	166	1	26213	-	1	1		thiamine diphosphate biosynthetic process
GO:0080003	0	166	3	26211	-	1	1		thalianol metabolic process
GO:0033014	0	166	7	26207	-	1	1		tetrapyrrole biosynthetic process
GO:0046900	0	166	3	26211	-	1	1		tetrahydrofolylpolyglutamate metabolic process
GO:0046901	0	166	1	26213	-	1	1		tetrahydrofolylpolyglutamate biosynthetic process
GO:0046653	0	166	6	26208	-	1	1		tetrahydrofolate metabolic process
GO:0035999	0	166	5	26209	-	1	1		tetrahydrofolate interconversion
GO:0046654	0	166	4	26210	-	1	1		tetrahydrofolate biosynthetic process
GO:0006729	0	166	1	26213	-	1	1		tetrahydrobiopterin biosynthetic process
GO:0010686	0	166	12	26202	-	1	1		tetracyclic triterpenoid biosynthetic process
GO:0046865	0	166	5	26209	-	1	1		terpenoid transport
GO:0006721	0	166	20	26194	-	1	1		terpenoid metabolic process
GO:0016114	0	166	29	26185	-	1	1		terpenoid biosynthetic process
GO:0046246	0	166	9	26205	-	1	1		terpene biosynthetic process
GO:0006369	0	166	38	26176	-	1	1		termination of RNA polymerase II transcription
GO:0038032	0	166	2	26212	-	1	1		termination of G-protein coupled receptor signaling pathway
GO:0010378	0	166	2	26212	-	1	1		temperature compensation of the circadian clock
GO:0031627	0	166	3	26211	-	1	1		telomeric loop formation
GO:0007004	0	166	6	26208	-	1	1		telomere maintenance via telomerase
GO:0043247	0	166	2	26212	-	1	1		telomere maintenance in response to DNA damage
GO:0000723	0	166	59	26155	-	1	1		telomere maintenance
GO:0016233	0	166	6	26208	-	1	1		telomere capping
GO:0071816	0	166	1	26213	-	1	1		tail-anchored membrane protein insertion into ER membrane
GO:0009862	0	166	56	26158	-	1	1		systemic acquired resistance, salicylic acid mediated signaling pathway
GO:0010198	0	166	5	26209	-	1	1		synergid death
GO:0000769	0	166	3	26211	-	1	1		syncytium formation by mitosis without cytokinesis
GO:0006949	0	166	36	26178	-	1	1		syncytium formation
GO:0007130	0	166	5	26209	-	1	1		synaptonemal complex assembly
GO:0007129	0	166	7	26207	-	1	1		synapsis
GO:0044403	0	166	4	26210	-	1	1		symbiosis, encompassing mutualism through parasitism
GO:0030581	0	166	4	26210	-	1	1		symbiont intracellular protein transport in host
GO:0010098	0	166	21	26193	-	1	1		suspensor development
GO:0006801	0	166	9	26205	-	1	1		superoxide metabolic process
GO:0042554	0	166	4	26210	-	1	1		superoxide anion generation
GO:0006790	0	166	29	26185	-	1	1		sulfur compound metabolic process
GO:0046506	0	166	3	26211	-	1	1		sulfolipid biosynthetic process
GO:0008272	0	166	42	26172	-	1	1		sulfate transport
GO:0019419	0	166	4	26210	-	1	1		sulfate reduction
GO:0055063	0	166	16	26198	-	1	1		sulfate ion homeostasis
GO:0019379	0	166	3	26211	-	1	1		sulfate assimilation, phosphoadenylyl sulfate reduction by phosphoadenylyl-sulfate reductase (thioredoxin)
GO:0000103	0	166	26	26188	-	1	1		sulfate assimilation
GO:0015770	0	166	41	26173	-	1	1		sucrose transport
GO:0005985	0	166	25	26189	-	1	1		sucrose metabolic process
GO:0009745	0	166	9	26205	-	1	1		sucrose mediated signaling
GO:0080149	0	166	14	26200	-	1	1		sucrose induced translational repression
GO:0005986	0	166	39	26175	-	1	1		sucrose biosynthetic process
GO:0006104	0	166	7	26207	-	1	1		succinyl-CoA metabolic process
GO:0015744	0	166	2	26212	-	1	1		succinate transport
GO:0006105	0	166	7	26207	-	1	1		succinate metabolic process
GO:0048479	0	166	14	26200	-	1	1		style development
GO:0031098	0	166	2	26212	-	1	1		stress-activated protein kinase signaling cascade
GO:0051403	0	166	5	26209	-	1	1		stress-activated MAPK cascade
GO:0080166	0	166	3	26211	-	1	1		stomium development
GO:0010118	0	166	99	26115	-	1	1		stomatal movement
GO:0010440	0	166	35	26179	-	1	1		stomatal lineage progression
GO:0010375	0	166	4	26210	-	1	1		stomatal complex patterning
GO:0010103	0	166	62	26152	-	1	1		stomatal complex morphogenesis
GO:0010376	0	166	2	26212	-	1	1		stomatal complex formation
GO:0010374	0	166	13	26201	-	1	1		stomatal complex development
GO:0090332	0	166	20	26194	-	1	1		stomatal closure
GO:0010865	0	166	6	26208	-	1	1		stipule development
GO:0048480	0	166	18	26196	-	1	1		stigma development
GO:0016125	0	166	17	26197	-	1	1		sterol metabolic process
GO:0034434	0	166	9	26205	-	1	1		sterol esterification
GO:0016127	0	166	9	26205	-	1	1		sterol catabolic process
GO:0006694	0	166	46	26168	-	1	1		steroid biosynthetic process
GO:0010222	0	166	5	26209	-	1	1		stem vascular tissue pattern formation
GO:0019827	0	166	43	26171	-	1	1		stem cell population maintenance
GO:0048867	0	166	2	26212	-	1	1		stem cell fate determination
GO:0017145	0	166	8	26206	-	1	1		stem cell division
GO:0048864	0	166	16	26198	-	1	1		stem cell development
GO:0010479	0	166	5	26209	-	1	1		stele development
GO:0005983	0	166	40	26174	-	1	1		starch catabolic process
GO:0019252	0	166	32	26182	-	1	1		starch biosynthetic process
GO:0048448	0	166	28	26186	-	1	1		stamen morphogenesis
GO:0048455	0	166	1	26213	-	1	1		stamen formation
GO:0080086	0	166	34	26180	-	1	1		stamen filament development
GO:0048443	0	166	62	26152	-	1	1		stamen development
GO:0006617	0	166	4	26210	-	1	1		SRP-dependent cotranslational protein targeting to membrane, signal sequence recognition
GO:0032933	0	166	1	26213	-	1	1		SREBP signaling pathway
GO:0080110	0	166	15	26199	-	1	1		sporopollenin biosynthetic process
GO:0000244	0	166	7	26207	-	1	1		spliceosomal tri-snRNP complex assembly
GO:0000387	0	166	20	26194	-	1	1		spliceosomal snRNP assembly
GO:0000245	0	166	21	26193	-	1	1		spliceosomal complex assembly
GO:0090306	0	166	2	26212	-	1	1		spindle assembly involved in meiosis
GO:0051225	0	166	27	26187	-	1	1		spindle assembly
GO:0046512	0	166	5	26209	-	1	1		sphingosine biosynthetic process
GO:0006665	0	166	19	26195	-	1	1		sphingolipid metabolic process
GO:0030149	0	166	1	26213	-	1	1		sphingolipid catabolic process
GO:0030148	0	166	13	26201	-	1	1		sphingolipid biosynthetic process
GO:0046520	0	166	5	26209	-	1	1		sphingoid biosynthetic process
GO:0006597	0	166	5	26209	-	1	1		spermine biosynthetic process
GO:0008216	0	166	5	26209	-	1	1		spermidine metabolic process
GO:0080088	0	166	4	26210	-	1	1		spermidine hydroxycinnamate conjugate biosynthetic process
GO:0008295	0	166	17	26197	-	1	1		spermidine biosynthetic process
GO:0048240	0	166	1	26213	-	1	1		sperm capacitation
GO:0009799	0	166	39	26175	-	1	1		specification of symmetry
GO:0010159	0	166	9	26205	-	1	1		specification of organ position
GO:0010084	0	166	8	26206	-	1	1		specification of organ axis polarity
GO:0048833	0	166	17	26197	-	1	1		specification of floral organ number
GO:0010093	0	166	46	26168	-	1	1		specification of floral organ identity
GO:0010094	0	166	5	26209	-	1	1		specification of carpel identity
GO:0009432	0	166	5	26209	-	1	1		SOS response
GO:0035019	0	166	6	26208	-	1	1		somatic stem cell population maintenance
GO:0048103	0	166	12	26202	-	1	1		somatic stem cell division
GO:0016444	0	166	4	26210	-	1	1		somatic cell DNA recombination
GO:0006814	0	166	26	26188	-	1	1		sodium ion transport
GO:0055078	0	166	13	26201	-	1	1		sodium ion homeostasis
GO:0009301	0	166	2	26212	-	1	1		snRNA transcription
GO:0016180	0	166	1	26213	-	1	1		snRNA processing
GO:0033528	0	166	2	26212	-	1	1		S-methylmethionine cycle
GO:0007264	0	166	122	26092	-	1	1		small GTPase mediated signal transduction
GO:0009647	0	166	32	26182	-	1	1		skotomorphogenesis
GO:0000819	0	166	6	26208	-	1	1		sister chromatid segregation
GO:0007062	0	166	16	26198	-	1	1		sister chromatid cohesion
GO:0019354	0	166	3	26211	-	1	1		siroheme biosynthetic process
GO:0010343	0	166	3	26211	-	1	1		singlet oxygen-mediated programmed cell death
GO:0000012	0	166	4	26210	-	1	1		single strand break repair
GO:0016337	0	166	14	26200	-	1	1		single organismal cell-cell adhesion
GO:0007338	0	166	15	26199	-	1	1		single fertilization
GO:0060776	0	166	7	26207	-	1	1		simple leaf morphogenesis
GO:0023052	0	166	37	26177	-	1	1		signaling
GO:0023014	0	166	22	26192	-	1	1		signal transduction by protein phosphorylation
GO:0006465	0	166	7	26207	-	1	1		signal peptide processing
GO:0007172	0	166	8	26206	-	1	1		signal complex assembly
GO:0015739	0	166	2	26212	-	1	1		sialic acid transport
GO:0048575	0	166	15	26199	-	1	1		short-day photoperiodism, flowering
GO:0048572	0	166	10	26204	-	1	1		short-day photoperiodism
GO:0046459	0	166	3	26211	-	1	1		short-chain fatty acid metabolic process
GO:0048367	0	166	119	26095	-	1	1		shoot system development
GO:0019632	0	166	5	26209	-	1	1		shikimate metabolic process
GO:0033587	0	166	7	26207	-	1	1		shikimate biosynthetic process
GO:0009641	0	166	65	26149	-	1	1		shade avoidance
GO:0019953	0	166	28	26186	-	1	1		sexual reproduction
GO:0007530	0	166	4	26210	-	1	1		sex determination
GO:0016106	0	166	2	26212	-	1	1		sesquiterpenoid biosynthetic process
GO:0051762	0	166	9	26205	-	1	1		sesquiterpene biosynthetic process
GO:0006434	0	166	3	26211	-	1	1		seryl-tRNA aminoacylation
GO:0009069	0	166	7	26207	-	1	1		serine family amino acid metabolic process
GO:0009070	0	166	4	26210	-	1	1		serine family amino acid biosynthetic process
GO:0051238	0	166	14	26200	-	1	1		sequestering of metal ion
GO:0080057	0	166	1	26213	-	1	1		sepal vascular tissue pattern formation
GO:0048453	0	166	1	26213	-	1	1		sepal formation
GO:0048442	0	166	8	26206	-	1	1		sepal development
GO:0097056	0	166	1	26213	-	1	1		selenocysteinyl-tRNA(Sec) biosynthetic process
GO:0001887	0	166	6	26208	-	1	1		selenium compound metabolic process
GO:0080160	0	166	15	26199	-	1	1		selenate transport
GO:0090351	0	166	8	26206	-	1	1		seedling development
GO:0010344	0	166	6	26208	-	1	1		seed oilbody biogenesis
GO:0048317	0	166	20	26194	-	1	1		seed morphogenesis
GO:0010431	0	166	57	26157	-	1	1		seed maturation
GO:0009845	0	166	217	25997	-	0.64984	1		seed germination
GO:0010162	0	166	13	26201	-	1	1		seed dormancy process
GO:0048316	0	166	169	26045	-	0.630636	1		seed development
GO:0010214	0	166	75	26139	-	1	1		seed coat development
GO:0010223	0	166	52	26162	-	1	1		secondary shoot formation
GO:0044550	0	166	3	26211	-	1	1		secondary metabolite biosynthetic process
GO:0019748	0	166	35	26179	-	1	1		secondary metabolic process
GO:0080117	0	166	34	26180	-	1	1		secondary growth
GO:0031146	0	166	21	26193	-	1	1		SCF-dependent proteasomal ubiquitin-dependent protein catabolic process
GO:0010265	0	166	10	26204	-	1	1		SCF complex assembly
GO:0009696	0	166	29	26185	-	1	1		salicylic acid metabolic process
GO:0009697	0	166	17	26197	-	1	1		salicylic acid biosynthetic process
GO:0046500	0	166	2	26212	-	1	1		S-adenosylmethionine metabolic process
GO:0006556	0	166	4	26210	-	1	1		S-adenosylmethionine biosynthetic process
GO:0006557	0	166	3	26211	-	1	1		S-adenosylmethioninamine biosynthetic process
GO:0015805	0	166	2	26212	-	1	1		S-adenosyl-L-methionine transport
GO:0046498	0	166	2	26212	-	1	1		S-adenosylhomocysteine metabolic process
GO:0042794	0	166	2	26212	-	1	1		rRNA transcription from plastid promoter
GO:0009303	0	166	7	26207	-	1	1		rRNA transcription
GO:0000154	0	166	8	26206	-	1	1		rRNA modification
GO:0031167	0	166	12	26202	-	1	1		rRNA methylation
GO:0006407	0	166	6	26208	-	1	1		rRNA export from nucleus
GO:0016075	0	166	4	26210	-	1	1		rRNA catabolic process
GO:0070475	0	166	3	26211	-	1	1		rRNA base methylation
GO:0031125	0	166	4	26210	-	1	1		rRNA 3'-end processing
GO:0022622	0	166	1	26213	-	1	1		root system development
GO:0090057	0	166	1	26213	-	1	1		root radial pattern formation
GO:0010015	0	166	71	26143	-	1	1		root morphogenesis
GO:0010071	0	166	9	26205	-	1	1		root meristem specification
GO:0010449	0	166	3	26211	-	1	1		root meristem growth
GO:0048766	0	166	25	26189	-	1	1		root hair initiation
GO:0048767	0	166	151	26063	-	1	1		root hair elongation
GO:0048768	0	166	52	26162	-	1	1		root hair cell tip growth
GO:0048765	0	166	82	26132	-	1	1		root hair cell differentiation
GO:0080147	0	166	105	26109	-	1	1		root hair cell development
GO:0010053	0	166	50	26164	-	1	1		root epidermal cell differentiation
GO:0048829	0	166	56	26158	-	1	1		root cap development
GO:0006278	0	166	35	26179	-	1	1		RNA-dependent DNA biosynthetic process
GO:0000394	0	166	4	26210	-	1	1		RNA splicing, via endonucleolytic cleavage and ligation
GO:0008380	0	166	127	26087	-	1	1		RNA splicing
GO:0010501	0	166	18	26196	-	1	1		RNA secondary structure unwinding
GO:0006396	0	166	201	26013	-	0.641119	1		RNA processing
GO:0043631	0	166	4	26210	-	1	1		RNA polyadenylation
GO:0009451	0	166	108	26106	-	1	1		RNA modification
GO:0001510	0	166	20	26194	-	1	1		RNA methylation
GO:0016070	0	166	206	26008	-	0.643639	1		RNA metabolic process
GO:0016246	0	166	54	26160	-	1	1		RNA interference
GO:0006401	0	166	16	26198	-	1	1		RNA catabolic process
GO:0032774	0	166	12	26202	-	1	1		RNA biosynthetic process
GO:0031123	0	166	5	26209	-	1	1		RNA 3'-end processing
GO:0071076	0	166	1	26213	-	1	1		RNA 3' uridylation
GO:0042255	0	166	26	26188	-	1	1		ribosome assembly
GO:0000056	0	166	2	26212	-	1	1		ribosomal small subunit export from nucleus
GO:0042274	0	166	17	26197	-	1	1		ribosomal small subunit biogenesis
GO:0000028	0	166	21	26193	-	1	1		ribosomal small subunit assembly
GO:0006610	0	166	7	26207	-	1	1		ribosomal protein import into nucleus
GO:0000055	0	166	1	26213	-	1	1		ribosomal large subunit export from nucleus
GO:0000027	0	166	7	26207	-	1	1		ribosomal large subunit assembly
GO:0009259	0	166	2	26212	-	1	1		ribonucleotide metabolic process
GO:0009156	0	166	3	26211	-	1	1		ribonucleoside monophosphate biosynthetic process
GO:0022618	0	166	3	26211	-	1	1		ribonucleoprotein complex assembly
GO:0009231	0	166	10	26204	-	1	1		riboflavin biosynthetic process
GO:0048511	0	166	2	26212	-	1	1		rhythmic process
GO:0010306	0	166	8	26206	-	1	1		rhamnogalacturonan II biosynthetic process
GO:0010400	0	166	17	26197	-	1	1		rhamnogalacturonan I side chain metabolic process
GO:0006890	0	166	31	26183	-	1	1		retrograde vesicle-mediated transport, Golgi to ER
GO:0042147	0	166	18	26196	-	1	1		retrograde transport, endosome to Golgi
GO:0030970	0	166	9	26205	-	1	1		retrograde protein transport, ER to cytosol
GO:0010043	0	166	118	26096	-	1	1		response to zinc ion
GO:0010165	0	166	14	26200	-	1	1		response to X-ray
GO:0009410	0	166	24	26190	-	1	1		response to xenobiotic stimulus
GO:0009415	0	166	2	26212	-	1	1		response to water
GO:0009615	0	166	126	26088	-	1	1		response to virus
GO:0055122	0	166	1	26213	-	1	1		response to very low light intensity stimulus
GO:0010203	0	166	3	26211	-	1	1		response to very low fluence red light stimulus
GO:0010225	0	166	10	26204	-	1	1		response to UV-C
GO:0009411	0	166	106	26108	-	1	1		response to UV
GO:0006986	0	166	32	26182	-	1	1		response to unfolded protein
GO:0080094	0	166	15	26199	-	1	1		response to trehalose-6-phosphate
GO:0010353	0	166	1	26213	-	1	1		response to trehalose
GO:0009636	0	166	41	26173	-	1	1		response to toxic substance
GO:0009266	0	166	93	26121	-	1	1		response to temperature stimulus
GO:0009610	0	166	34	26180	-	1	1		response to symbiotic fungus
GO:0000303	0	166	13	26201	-	1	1		response to superoxide
GO:0010477	0	166	1	26213	-	1	1		response to sulfur dioxide
GO:0009744	0	166	137	26077	-	1	1		response to sucrose
GO:0042594	0	166	28	26186	-	1	1		response to starvation
GO:0000304	0	166	10	26204	-	1	1		response to singlet oxygen
GO:0010269	0	166	7	26207	-	1	1		response to selenium ion
GO:0051775	0	166	5	26209	-	1	1		response to redox state
GO:0009314	0	166	14	26200	-	1	1		response to radiation
GO:0035864	0	166	1	26213	-	1	1		response to potassium ion
GO:0080183	0	166	3	26211	-	1	1		response to photooxidative stress
GO:0080053	0	166	7	26207	-	1	1		response to phenylalanine
GO:0009268	0	166	22	26192	-	1	1		response to pH
GO:0009623	0	166	10	26204	-	1	1		response to parasitic fungus
GO:0070482	0	166	1	26213	-	1	1		response to oxygen levels
GO:0051707	0	166	253	25961	-	0.414669	1		response to other organism
GO:0010243	0	166	7	26207	-	1	1		response to organonitrogen compound
GO:0002239	0	166	1	26213	-	1	1		response to oomycetes
GO:0007584	0	166	50	26164	-	1	1		response to nutrient
GO:0010335	0	166	2	26212	-	1	1		response to non-ionic osmotic stress
GO:0071731	0	166	3	26211	-	1	1		response to nitric oxide
GO:0010167	0	166	77	26137	-	1	1		response to nitrate
GO:0010045	0	166	4	26210	-	1	1		response to nickel cation
GO:0009624	0	166	352	25862	-	0.17898	1		response to nematode
GO:0002240	0	166	4	26210	-	1	1		response to molecule of oomycetes origin
GO:0002238	0	166	35	26179	-	1	1		response to molecule of fungal origin
GO:0002237	0	166	42	26172	-	1	1		response to molecule of bacterial origin
GO:0051788	0	166	4	26210	-	1	1		response to misfolded protein
GO:0010188	0	166	22	26192	-	1	1		response to microbial phytotoxin
GO:0010038	0	166	54	26160	-	1	1		response to metal ion
GO:0009612	0	166	85	26129	-	1	1		response to mechanical stimulus
GO:0010555	0	166	22	26192	-	1	1		response to mannitol
GO:0010042	0	166	21	26193	-	1	1		response to manganese ion
GO:0009645	0	166	17	26197	-	1	1		response to low light intensity stimulus
GO:0010202	0	166	5	26209	-	1	1		response to low fluence red light stimulus
GO:0010244	0	166	9	26205	-	1	1		response to low fluence blue light stimulus by blue low-fluence system
GO:0010226	0	166	11	26203	-	1	1		response to lithium ion
GO:0006982	0	166	2	26212	-	1	1		response to lipid hydroperoxide
GO:0009642	0	166	17	26197	-	1	1		response to light intensity
GO:0043201	0	166	11	26203	-	1	1		response to leucine
GO:0010288	0	166	8	26206	-	1	1		response to lead ion
GO:0033591	0	166	8	26206	-	1	1		response to L-ascorbic acid
GO:0010039	0	166	31	26183	-	1	1		response to iron ion
GO:0010212	0	166	21	26193	-	1	1		response to ionizing radiation
GO:0009625	0	166	33	26181	-	1	1		response to insect
GO:0080026	0	166	12	26202	-	1	1		response to indolebutyric acid
GO:0001666	0	166	107	26107	-	1	1		response to hypoxia
GO:0009270	0	166	9	26205	-	1	1		response to humidity
GO:0080052	0	166	7	26207	-	1	1		response to histidine
GO:0080027	0	166	28	26186	-	1	1		response to herbivore
GO:0009635	0	166	27	26187	-	1	1		response to herbicide
GO:0009408	0	166	393	25821	-	0.185222	1		response to heat
GO:0060416	0	166	14	26200	-	1	1		response to growth hormone
GO:0009629	0	166	7	26207	-	1	1		response to gravity
GO:0009749	0	166	79	26135	-	1	1		response to glucose
GO:0010332	0	166	31	26183	-	1	1		response to gamma radiation
GO:0009620	0	166	197	26017	-	0.639253	1		response to fungus
GO:0009750	0	166	83	26131	-	1	1		response to fructose
GO:0050826	0	166	49	26165	-	1	1		response to freezing
GO:0009413	0	166	4	26210	-	1	1		response to flooding
GO:0009991	0	166	2	26212	-	1	1		response to extracellular stimulus
GO:0045471	0	166	26	26188	-	1	1		response to ethanol
GO:0034976	0	166	14	26200	-	1	1		response to endoplasmic reticulum stress
GO:0042493	0	166	128	26086	-	1	1		response to drug
GO:0046898	0	166	1	26213	-	1	1		response to cycloheximide
GO:0046688	0	166	49	26165	-	1	1		response to copper ion
GO:0010201	0	166	3	26211	-	1	1		response to continuous far red light stimulus by the high-irradiance response system
GO:0032025	0	166	2	26212	-	1	1		response to cobalt ion
GO:0010157	0	166	2	26212	-	1	1		response to chlorate
GO:0043157	0	166	7	26207	-	1	1		response to cation stress
GO:0010037	0	166	27	26187	-	1	1		response to carbon dioxide
GO:0009743	0	166	20	26194	-	1	1		response to carbohydrate
GO:0051592	0	166	42	26172	-	1	1		response to calcium ion
GO:0009741	0	166	184	26030	-	0.634206	1		response to brassinosteroid
GO:0010036	0	166	7	26207	-	1	1		response to boron-containing substance
GO:0080021	0	166	2	26212	-	1	1		response to benzoic acid
GO:0033198	0	166	13	26201	-	1	1		response to ATP
GO:0046685	0	166	43	26171	-	1	1		response to arsenic-containing substance
GO:0046677	0	166	23	26191	-	1	1		response to antibiotic
GO:0034059	0	166	17	26197	-	1	1		response to anoxia
GO:0060359	0	166	3	26211	-	1	1		response to ammonium ion
GO:0043200	0	166	7	26207	-	1	1		response to amino acid
GO:0010044	0	166	35	26179	-	1	1		response to aluminum ion
GO:0010447	0	166	16	26198	-	1	1		response to acidic pH
GO:0009646	0	166	42	26172	-	1	1		response to absence of light
GO:0009961	0	166	37	26177	-	1	1		response to 1-aminocyclopropane-1-carboxylic acid
GO:0022904	0	166	39	26175	-	1	1		respiratory electron transport chain
GO:0008535	0	166	7	26207	-	1	1		respiratory chain complex IV assembly
GO:0002679	0	166	21	26193	-	1	1		respiratory burst involved in defense response
GO:0045730	0	166	11	26203	-	1	1		respiratory burst
GO:0000712	0	166	9	26205	-	1	1		resolution of meiotic recombination intermediates
GO:0000003	0	166	138	26076	-	1	1		reproduction
GO:0019430	0	166	22	26192	-	1	1		removal of superoxide radicals
GO:0048838	0	166	7	26207	-	1	1		release of seed from dormancy
GO:0050792	0	166	18	26196	-	1	1		regulation of viral process
GO:0060627	0	166	2	26212	-	1	1		regulation of vesicle-mediated transport
GO:0048209	0	166	3	26211	-	1	1		regulation of vesicle targeting, to, from or within Golgi
GO:0010321	0	166	18	26196	-	1	1		regulation of vegetative phase change
GO:0051510	0	166	42	26172	-	1	1		regulation of unidimensional cell growth
GO:2000039	0	166	2	26212	-	1	1		regulation of trichome morphogenesis
GO:0006446	0	166	33	26181	-	1	1		regulation of translational initiation
GO:0043619	0	166	16	26198	-	1	1		regulation of transcription from RNA polymerase II promoter in response to oxidative stress
GO:0006357	0	166	122	26092	-	1	1		regulation of transcription from RNA polymerase II promoter
GO:0034243	0	166	4	26210	-	1	1		regulation of transcription elongation from RNA polymerase II promoter
GO:0048510	0	166	145	26069	-	1	1		regulation of timing of transition from vegetative to reproductive phase
GO:0048504	0	166	11	26203	-	1	1		regulation of timing of organ formation
GO:0032210	0	166	1	26213	-	1	1		regulation of telomere maintenance via telomerase
GO:0032204	0	166	5	26209	-	1	1		regulation of telomere maintenance
GO:0045697	0	166	4	26210	-	1	1		regulation of synergid differentiation
GO:0043903	0	166	8	26206	-	1	1		regulation of symbiosis, encompassing mutualism through parasitism
GO:0090322	0	166	4	26210	-	1	1		regulation of superoxide metabolic process
GO:0032928	0	166	3	26211	-	1	1		regulation of superoxide anion generation
GO:0006792	0	166	5	26209	-	1	1		regulation of sulfur utilization
GO:0042762	0	166	8	26206	-	1	1		regulation of sulfur metabolic process
GO:2000037	0	166	18	26196	-	1	1		regulation of stomatal complex patterning
GO:2000038	0	166	18	26196	-	1	1		regulation of stomatal complex development
GO:0090333	0	166	30	26184	-	1	1		regulation of stomatal closure
GO:2000036	0	166	1	26213	-	1	1		regulation of stem cell population maintenance
GO:2000035	0	166	25	26189	-	1	1		regulation of stem cell division
GO:2000904	0	166	9	26205	-	1	1		regulation of starch metabolic process
GO:0010581	0	166	19	26195	-	1	1		regulation of starch biosynthetic process
GO:0009966	0	166	43	26171	-	1	1		regulation of signal transduction
GO:0048587	0	166	3	26211	-	1	1		regulation of short-day photoperiodism, flowering
GO:0048831	0	166	41	26173	-	1	1		regulation of shoot system development
GO:0061088	0	166	2	26212	-	1	1		regulation of sequestering of zinc ion
GO:0051090	0	166	27	26187	-	1	1		regulation of sequence-specific DNA binding transcription factor activity
GO:1900140	0	166	4	26210	-	1	1		regulation of seedling development
GO:2000034	0	166	21	26193	-	1	1		regulation of seed maturation
GO:0080113	0	166	6	26208	-	1	1		regulation of seed growth
GO:0010029	0	166	96	26118	-	1	1		regulation of seed germination
GO:0080050	0	166	1	26213	-	1	1		regulation of seed development
GO:2000032	0	166	2	26212	-	1	1		regulation of secondary shoot formation
GO:2000652	0	166	65	26149	-	1	1		regulation of secondary cell wall biogenesis
GO:0010337	0	166	46	26168	-	1	1		regulation of salicylic acid metabolic process
GO:2000031	0	166	6	26208	-	1	1		regulation of salicylic acid mediated signaling pathway
GO:0080142	0	166	9	26205	-	1	1		regulation of salicylic acid biosynthetic process
GO:2000067	0	166	7	26207	-	1	1		regulation of root morphogenesis
GO:0010082	0	166	17	26197	-	1	1		regulation of root meristem growth
GO:0043484	0	166	19	26195	-	1	1		regulation of RNA splicing
GO:0051252	0	166	14	26200	-	1	1		regulation of RNA metabolic process
GO:2001141	0	166	18	26196	-	1	1		regulation of RNA biosynthetic process
GO:0090069	0	166	2	26212	-	1	1		regulation of ribosome biogenesis
GO:2000070	0	166	3	26211	-	1	1		regulation of response to water deprivation
GO:0047484	0	166	9	26205	-	1	1		regulation of response to osmotic stress
GO:0032107	0	166	7	26207	-	1	1		regulation of response to nutrient levels
GO:2001020	0	166	3	26211	-	1	1		regulation of response to DNA damage stimulus
GO:2000121	0	166	4	26210	-	1	1		regulation of removal of superoxide radicals
GO:0080091	0	166	19	26195	-	1	1		regulation of raffinose metabolic process
GO:1900091	0	166	1	26213	-	1	1		regulation of raffinose biosynthetic process
GO:0090213	0	166	2	26212	-	1	1		regulation of radial pattern formation
GO:0010155	0	166	5	26209	-	1	1		regulation of proton transport
GO:0030162	0	166	14	26200	-	1	1		regulation of proteolysis
GO:0031396	0	166	7	26207	-	1	1		regulation of protein ubiquitination
GO:0080163	0	166	16	26198	-	1	1		regulation of protein serine/threonine phosphatase activity
GO:0071900	0	166	4	26210	-	1	1		regulation of protein serine/threonine kinase activity
GO:0050708	0	166	3	26211	-	1	1		regulation of protein secretion
GO:0034047	0	166	1	26213	-	1	1		regulation of protein phosphatase type 2A activity
GO:0051246	0	166	7	26207	-	1	1		regulation of protein metabolic process
GO:0032880	0	166	42	26172	-	1	1		regulation of protein localization
GO:0045859	0	166	11	26203	-	1	1		regulation of protein kinase activity
GO:0042306	0	166	2	26212	-	1	1		regulation of protein import into nucleus
GO:0043496	0	166	1	26213	-	1	1		regulation of protein homodimerization activity
GO:0035304	0	166	3	26211	-	1	1		regulation of protein dephosphorylation
GO:0042176	0	166	17	26197	-	1	1		regulation of protein catabolic process
GO:0061136	0	166	4	26210	-	1	1		regulation of proteasomal protein catabolic process
GO:0043067	0	166	19	26195	-	1	1		regulation of programmed cell death
GO:2000029	0	166	14	26200	-	1	1		regulation of proanthocyanidin biosynthetic process
GO:0080090	0	166	152	26062	-	1	1		regulation of primary metabolic process
GO:0043266	0	166	13	26201	-	1	1		regulation of potassium ion transport
GO:2000069	0	166	28	26186	-	1	1		regulation of post-embryonic root development
GO:0080092	0	166	74	26140	-	1	1		regulation of pollen tube growth
GO:0010363	0	166	33	26181	-	1	1		regulation of plant-type hypersensitive response
GO:0080157	0	166	1	26213	-	1	1		regulation of plant-type cell wall organization or biogenesis
GO:2000694	0	166	1	26213	-	1	1		regulation of phragmoplast microtubule organization
GO:0042548	0	166	1	26213	-	1	1		regulation of photosynthesis, light reaction
GO:0010109	0	166	15	26199	-	1	1		regulation of photosynthesis
GO:0080093	0	166	6	26208	-	1	1		regulation of photorespiration
GO:2000028	0	166	6	26208	-	1	1		regulation of photoperiodism, flowering
GO:0010099	0	166	37	26177	-	1	1		regulation of photomorphogenesis
GO:0042325	0	166	17	26197	-	1	1		regulation of phosphorylation
GO:0051174	0	166	5	26209	-	1	1		regulation of phosphorus metabolic process
GO:0043666	0	166	1	26213	-	1	1		regulation of phosphoprotein phosphatase activity
GO:2000762	0	166	3	26211	-	1	1		regulation of phenylpropanoid metabolic process
GO:0006885	0	166	28	26186	-	1	1		regulation of pH
GO:0044375	0	166	5	26209	-	1	1		regulation of peroxisome size
GO:0043456	0	166	2	26212	-	1	1		regulation of pentose-phosphate shunt
GO:2000027	0	166	4	26210	-	1	1		regulation of organ morphogenesis
GO:0046620	0	166	2	26212	-	1	1		regulation of organ growth
GO:0051783	0	166	1	26213	-	1	1		regulation of nuclear division
GO:0006808	0	166	16	26198	-	1	1		regulation of nitrogen utilization
GO:0051171	0	166	16	26198	-	1	1		regulation of nitrogen compound metabolic process
GO:0050999	0	166	5	26209	-	1	1		regulation of nitric-oxide synthase activity
GO:0080164	0	166	20	26194	-	1	1		regulation of nitric oxide metabolic process
GO:0090352	0	166	2	26212	-	1	1		regulation of nitrate assimilation
GO:0061062	0	166	16	26198	-	1	1		regulation of nematode larval development
GO:2000026	0	166	48	26166	-	1	1		regulation of multicellular organismal development
GO:0040014	0	166	18	26196	-	1	1		regulation of multicellular organism growth
GO:0043488	0	166	8	26206	-	1	1		regulation of mRNA stability
GO:0048024	0	166	24	26190	-	1	1		regulation of mRNA splicing, via spliceosome
GO:0060236	0	166	1	26213	-	1	1		regulation of mitotic spindle organization
GO:0007088	0	166	40	26174	-	1	1		regulation of mitotic nuclear division
GO:0030071	0	166	5	26209	-	1	1		regulation of mitotic metaphase/anaphase transition
GO:0007346	0	166	24	26190	-	1	1		regulation of mitotic cell cycle
GO:0031110	0	166	4	26210	-	1	1		regulation of microtubule polymerization or depolymerization
GO:0070507	0	166	1	26213	-	1	1		regulation of microtubule cytoskeleton organization
GO:0019222	0	166	57	26157	-	1	1		regulation of metabolic process
GO:0009934	0	166	46	26168	-	1	1		regulation of meristem structural organization
GO:0010075	0	166	70	26144	-	1	1		regulation of meristem growth
GO:0048509	0	166	53	26161	-	1	1		regulation of meristem development
GO:0042391	0	166	27	26187	-	1	1		regulation of membrane potential
GO:0040020	0	166	53	26161	-	1	1		regulation of meiotic nuclear division
GO:0051445	0	166	1	26213	-	1	1		regulation of meiotic cell cycle
GO:0043405	0	166	4	26210	-	1	1		regulation of MAP kinase activity
GO:0048586	0	166	1	26213	-	1	1		regulation of long-day photoperiodism, flowering
GO:0019216	0	166	9	26205	-	1	1		regulation of lipid metabolic process
GO:0050994	0	166	4	26210	-	1	1		regulation of lipid catabolic process
GO:2000025	0	166	12	26202	-	1	1		regulation of leaf formation
GO:2000024	0	166	12	26202	-	1	1		regulation of leaf development
GO:2000023	0	166	8	26206	-	1	1		regulation of lateral root development
GO:2000022	0	166	7	26207	-	1	1		regulation of jasmonic acid mediated signaling pathway
GO:0080141	0	166	7	26207	-	1	1		regulation of jasmonic acid biosynthetic process
GO:0010322	0	166	1	26213	-	1	1		regulation of isopentenyl diphosphate biosynthetic process, methylerythritol 4-phosphate pathway
GO:0034756	0	166	3	26211	-	1	1		regulation of iron ion transport
GO:0043269	0	166	5	26209	-	1	1		regulation of ion transport
GO:0034765	0	166	3	26211	-	1	1		regulation of ion transmembrane transport
GO:2000021	0	166	20	26194	-	1	1		regulation of ion homeostasis
GO:0051453	0	166	4	26210	-	1	1		regulation of intracellular pH
GO:0032960	0	166	1	26213	-	1	1		regulation of inositol trisphosphate biosynthetic process
GO:1900088	0	166	1	26213	-	1	1		regulation of inositol biosynthetic process
GO:0045088	0	166	6	26208	-	1	1		regulation of innate immune response
GO:0010081	0	166	3	26211	-	1	1		regulation of inflorescence meristem growth
GO:0050776	0	166	13	26201	-	1	1		regulation of immune response
GO:0051336	0	166	4	26210	-	1	1		regulation of hydrolase activity
GO:0010310	0	166	35	26179	-	1	1		regulation of hydrogen peroxide metabolic process
GO:0032350	0	166	1	26213	-	1	1		regulation of hormone metabolic process
GO:0031060	0	166	11	26203	-	1	1		regulation of histone methylation
GO:0051570	0	166	2	26212	-	1	1		regulation of histone H3-K9 methylation
GO:0043087	0	166	19	26195	-	1	1		regulation of GTPase activity
GO:0040009	0	166	12	26202	-	1	1		regulation of growth rate
GO:0006110	0	166	9	26205	-	1	1		regulation of glycolytic process
GO:0010439	0	166	33	26181	-	1	1		regulation of glucosinolate biosynthetic process
GO:0010371	0	166	20	26194	-	1	1		regulation of gibberellin biosynthetic process
GO:0009937	0	166	20	26194	-	1	1		regulation of gibberellic acid mediated signaling pathway
GO:0060964	0	166	5	26209	-	1	1		regulation of gene silencing by miRNA
GO:0060968	0	166	19	26195	-	1	1		regulation of gene silencing
GO:0040029	0	166	44	26170	-	1	1		regulation of gene expression, epigenetic
GO:0006349	0	166	16	26198	-	1	1		regulation of gene expression by genetic imprinting
GO:0010468	0	166	190	26024	-	0.636331	1		regulation of gene expression
GO:0010389	0	166	15	26199	-	1	1		regulation of G2/M transition of mitotic cell cycle
GO:0010080	0	166	14	26200	-	1	1		regulation of floral meristem growth
GO:1900384	0	166	2	26212	-	1	1		regulation of flavonol biosynthetic process
GO:0042304	0	166	4	26210	-	1	1		regulation of fatty acid biosynthetic process
GO:0031998	0	166	7	26207	-	1	1		regulation of fatty acid beta-oxidation
GO:0017157	0	166	18	26196	-	1	1		regulation of exocytosis
GO:0010104	0	166	7	26207	-	1	1		regulation of ethylene-activated signaling pathway
GO:0010364	0	166	7	26207	-	1	1		regulation of ethylene biosynthetic process
GO:2000114	0	166	4	26210	-	1	1		regulation of establishment of cell polarity
GO:0010482	0	166	13	26201	-	1	1		regulation of epidermal cell division
GO:0045604	0	166	19	26195	-	1	1		regulation of epidermal cell differentiation
GO:2000505	0	166	2	26212	-	1	1		regulation of energy homeostasis
GO:2000014	0	166	5	26209	-	1	1		regulation of endosperm development
GO:0030100	0	166	13	26201	-	1	1		regulation of endocytosis
GO:0045995	0	166	25	26189	-	1	1		regulation of embryonic development
GO:0045694	0	166	3	26211	-	1	1		regulation of embryo sac egg cell differentiation
GO:0080155	0	166	37	26177	-	1	1		regulation of double fertilization forming a zygote and endosperm
GO:0032784	0	166	7	26207	-	1	1		regulation of DNA-templated transcription, elongation
GO:0043620	0	166	6	26208	-	1	1		regulation of DNA-templated transcription in response to stress
GO:0006275	0	166	16	26198	-	1	1		regulation of DNA replication
GO:0006282	0	166	5	26209	-	1	1		regulation of DNA repair
GO:0044030	0	166	4	26210	-	1	1		regulation of DNA methylation
GO:0032875	0	166	7	26207	-	1	1		regulation of DNA endoreduplication
GO:0050793	0	166	44	26170	-	1	1		regulation of developmental process
GO:0048638	0	166	6	26208	-	1	1		regulation of developmental growth
GO:0040034	0	166	6	26208	-	1	1		regulation of development, heterochronic
GO:0050691	0	166	9	26205	-	1	1		regulation of defense response to virus by host
GO:0050688	0	166	12	26202	-	1	1		regulation of defense response to virus
GO:2000068	0	166	15	26199	-	1	1		regulation of defense response to insect
GO:2000072	0	166	4	26210	-	1	1		regulation of defense response to fungus, incompatible interaction
GO:1900150	0	166	2	26212	-	1	1		regulation of defense response to fungus
GO:2000071	0	166	1	26213	-	1	1		regulation of defense response by callose deposition
GO:0031347	0	166	114	26100	-	1	1		regulation of defense response
GO:0080036	0	166	7	26207	-	1	1		regulation of cytokinin-activated signaling pathway
GO:0032465	0	166	18	26196	-	1	1		regulation of cytokinesis
GO:0000079	0	166	32	26182	-	1	1		regulation of cyclin-dependent protein serine/threonine kinase activity
GO:0080020	0	166	1	26213	-	1	1		regulation of coenzyme A biosynthetic process
GO:2000369	0	166	5	26209	-	1	1		regulation of clathrin-dependent endocytosis
GO:0042752	0	166	70	26144	-	1	1		regulation of circadian rhythm
GO:0033044	0	166	5	26209	-	1	1		regulation of chromosome organization
GO:0031935	0	166	1	26213	-	1	1		regulation of chromatin silencing
GO:0010271	0	166	5	26209	-	1	1		regulation of chlorophyll catabolic process
GO:0010380	0	166	54	26160	-	1	1		regulation of chlorophyll biosynthetic process
GO:2001006	0	166	3	26211	-	1	1		regulation of cellulose biosynthetic process
GO:0080135	0	166	2	26212	-	1	1		regulation of cellular response to stress
GO:0043457	0	166	2	26212	-	1	1		regulation of cellular respiration
GO:0032268	0	166	14	26200	-	1	1		regulation of cellular protein metabolic process
GO:0006521	0	166	43	26171	-	1	1		regulation of cellular amino acid metabolic process
GO:0008361	0	166	49	26165	-	1	1		regulation of cell size
GO:0008360	0	166	68	26146	-	1	1		regulation of cell shape
GO:0042127	0	166	144	26070	-	1	1		regulation of cell proliferation
GO:0001560	0	166	8	26206	-	1	1		regulation of cell growth by extracellular stimulus
GO:0001558	0	166	37	26177	-	1	1		regulation of cell growth
GO:0051302	0	166	68	26146	-	1	1		regulation of cell division
GO:0045595	0	166	42	26172	-	1	1		regulation of cell differentiation
GO:0010941	0	166	13	26201	-	1	1		regulation of cell death
GO:0051726	0	166	172	26042	-	0.631134	1		regulation of cell cycle
GO:0090342	0	166	15	26199	-	1	1		regulation of cell aging
GO:0030155	0	166	19	26195	-	1	1		regulation of cell adhesion
GO:0050790	0	166	77	26137	-	1	1		regulation of catalytic activity
GO:0043609	0	166	2	26212	-	1	1		regulation of carbon utilization
GO:0043255	0	166	39	26175	-	1	1		regulation of carbohydrate biosynthetic process
GO:0050848	0	166	3	26211	-	1	1		regulation of calcium-mediated signaling
GO:0051924	0	166	11	26203	-	1	1		regulation of calcium ion transport
GO:0010422	0	166	1	26213	-	1	1		regulation of brassinosteroid biosynthetic process
GO:0032955	0	166	1	26213	-	1	1		regulation of barrier septum assembly
GO:2000012	0	166	9	26205	-	1	1		regulation of auxin polar transport
GO:0010928	0	166	12	26202	-	1	1		regulation of auxin mediated signaling pathway
GO:0010600	0	166	12	26202	-	1	1		regulation of auxin biosynthetic process
GO:0043462	0	166	6	26208	-	1	1		regulation of ATPase activity
GO:2000013	0	166	2	26212	-	1	1		regulation of arginine biosynthetic process via ornithine
GO:0032012	0	166	6	26208	-	1	1		regulation of ARF protein signal transduction
GO:0042981	0	166	123	26091	-	1	1		regulation of apoptotic process
GO:0031537	0	166	19	26195	-	1	1		regulation of anthocyanin metabolic process
GO:1900000	0	166	8	26206	-	1	1		regulation of anthocyanin catabolic process
GO:0031540	0	166	40	26174	-	1	1		regulation of anthocyanin biosynthetic process
GO:0010359	0	166	33	26181	-	1	1		regulation of anion channel activity
GO:0003156	0	166	9	26205	-	1	1		regulation of animal organ formation
GO:0022603	0	166	14	26200	-	1	1		regulation of anatomical structure morphogenesis
GO:0080143	0	166	3	26211	-	1	1		regulation of amino acid export
GO:0000381	0	166	58	26156	-	1	1		regulation of alternative mRNA splicing, via spliceosome
GO:2000011	0	166	1	26213	-	1	1		regulation of adaxial/abaxial pattern formation
GO:0008064	0	166	1	26213	-	1	1		regulation of actin polymerization or depolymerization
GO:0030833	0	166	22	26192	-	1	1		regulation of actin filament polymerization
GO:0030834	0	166	15	26199	-	1	1		regulation of actin filament depolymerization
GO:0032956	0	166	16	26198	-	1	1		regulation of actin cytoskeleton organization
GO:0009787	0	166	21	26193	-	1	1		regulation of abscisic acid-activated signaling pathway
GO:0010115	0	166	15	26199	-	1	1		regulation of abscisic acid biosynthetic process
GO:0010602	0	166	4	26210	-	1	1		regulation of 1-aminocyclopropane-1-carboxylate metabolic process
GO:0010017	0	166	76	26138	-	1	1		red or far-red light signaling pathway
GO:0010161	0	166	51	26163	-	1	1		red light signaling pathway
GO:0007131	0	166	38	26176	-	1	1		reciprocal meiotic recombination
GO:0006898	0	166	170	26044	-	0.630789	1		receptor-mediated endocytosis
GO:0010325	0	166	26	26188	-	1	1		raffinose family oligosaccharide biosynthetic process
GO:0034484	0	166	5	26209	-	1	1		raffinose catabolic process
GO:0009956	0	166	29	26185	-	1	1		radial pattern formation
GO:0010245	0	166	6	26208	-	1	1		radial microtubular system formation
GO:0009945	0	166	2	26212	-	1	1		radial axis specification
GO:0032482	0	166	10	26204	-	1	1		Rab protein signal transduction
GO:0008616	0	166	2	26212	-	1	1		queuosine biosynthetic process
GO:0006848	0	166	1	26213	-	1	1		pyruvate transport
GO:0006090	0	166	15	26199	-	1	1		pyruvate metabolic process
GO:0008655	0	166	6	26208	-	1	1		pyrimidine-containing compound salvage
GO:0009220	0	166	9	26205	-	1	1		pyrimidine ribonucleotide biosynthetic process
GO:0009173	0	166	1	26213	-	1	1		pyrimidine ribonucleoside monophosphate metabolic process
GO:0006220	0	166	6	26208	-	1	1		pyrimidine nucleotide metabolic process
GO:0006221	0	166	13	26201	-	1	1		pyrimidine nucleotide biosynthetic process
GO:0015864	0	166	5	26209	-	1	1		pyrimidine nucleoside transport
GO:0043100	0	166	2	26212	-	1	1		pyrimidine nucleobase salvage
GO:0006206	0	166	12	26202	-	1	1		pyrimidine nucleobase metabolic process
GO:0019856	0	166	2	26212	-	1	1		pyrimidine nucleobase biosynthetic process
GO:0006290	0	166	9	26205	-	1	1		pyrimidine dimer repair
GO:0008615	0	166	7	26207	-	1	1		pyridoxine biosynthetic process
GO:0042823	0	166	4	26210	-	1	1		pyridoxal phosphate biosynthetic process
GO:0042817	0	166	3	26211	-	1	1		pyridoxal metabolic process
GO:0009443	0	166	2	26212	-	1	1		pyridoxal 5'-phosphate salvage
GO:0019365	0	166	2	26212	-	1	1		pyridine nucleotide salvage
GO:0019363	0	166	7	26207	-	1	1		pyridine nucleotide biosynthetic process
GO:0009445	0	166	2	26212	-	1	1		putrescine metabolic process
GO:0033388	0	166	3	26211	-	1	1		putrescine biosynthetic process from arginine
GO:0009446	0	166	3	26211	-	1	1		putrescine biosynthetic process
GO:0009150	0	166	10	26204	-	1	1		purine ribonucleotide metabolic process
GO:0009152	0	166	23	26191	-	1	1		purine ribonucleotide biosynthetic process
GO:0006166	0	166	6	26208	-	1	1		purine ribonucleoside salvage
GO:0009168	0	166	6	26208	-	1	1		purine ribonucleoside monophosphate biosynthetic process
GO:0015865	0	166	5	26209	-	1	1		purine nucleotide transport
GO:0006163	0	166	7	26207	-	1	1		purine nucleotide metabolic process
GO:0006164	0	166	12	26202	-	1	1		purine nucleotide biosynthetic process
GO:0015860	0	166	3	26211	-	1	1		purine nucleoside transmembrane transport
GO:0006152	0	166	4	26210	-	1	1		purine nucleoside catabolic process
GO:0006863	0	166	15	26199	-	1	1		purine nucleobase transport
GO:0006144	0	166	10	26204	-	1	1		purine nucleobase metabolic process
GO:0006145	0	166	2	26212	-	1	1		purine nucleobase catabolic process
GO:0009113	0	166	5	26209	-	1	1		purine nucleobase biosynthetic process
GO:0042558	0	166	1	26213	-	1	1		pteridine-containing compound metabolic process
GO:0010304	0	166	11	26203	-	1	1		PSII associated light-harvesting complex II catabolic process
GO:0001522	0	166	14	26200	-	1	1		pseudouridine synthesis
GO:0009954	0	166	38	26176	-	1	1		proximal/distal pattern formation
GO:0006782	0	166	9	26205	-	1	1		protoporphyrinogen IX biosynthetic process
GO:0015992	0	166	43	26171	-	1	1		proton transport
GO:0010068	0	166	5	26209	-	1	1		protoderm histogenesis
GO:0051603	0	166	30	26184	-	1	1		proteolysis involved in cellular protein catabolic process
GO:0017009	0	166	1	26213	-	1	1		protein-phycocyanobilin linkage
GO:0017003	0	166	2	26212	-	1	1		protein-heme linkage
GO:0018298	0	166	35	26179	-	1	1		protein-chromophore linkage
GO:0043335	0	166	15	26199	-	1	1		protein unfolding
GO:0042787	0	166	36	26178	-	1	1		protein ubiquitination involved in ubiquitin-dependent protein catabolic process
GO:0016567	0	166	371	25843	-	0.180349	1		protein ubiquitination
GO:0070206	0	166	3	26211	-	1	1		protein trimerization
GO:0015031	0	166	217	25997	-	0.64984	1		protein transport
GO:0071806	0	166	1	26213	-	1	1		protein transmembrane transport
GO:0051262	0	166	22	26192	-	1	1		protein tetramerization
GO:0043328	0	166	1	26213	-	1	1		protein targeting to vacuole involved in ubiquitin-dependent protein catabolic process via the multivesicular body sorting pathway
GO:0006623	0	166	56	26158	-	1	1		protein targeting to vacuole
GO:0072661	0	166	21	26193	-	1	1		protein targeting to plasma membrane
GO:0006625	0	166	11	26203	-	1	1		protein targeting to peroxisome
GO:0006626	0	166	35	26179	-	1	1		protein targeting to mitochondrion
GO:0006612	0	166	5	26209	-	1	1		protein targeting to membrane
GO:0000042	0	166	3	26211	-	1	1		protein targeting to Golgi
GO:0045047	0	166	2	26212	-	1	1		protein targeting to ER
GO:0045036	0	166	21	26193	-	1	1		protein targeting to chloroplast
GO:0006605	0	166	38	26176	-	1	1		protein targeting
GO:0016925	0	166	20	26194	-	1	1		protein sumoylation
GO:0050821	0	166	45	26169	-	1	1		protein stabilization
GO:0009306	0	166	113	26101	-	1	1		protein secretion
GO:0045053	0	166	1	26213	-	1	1		protein retention in Golgi apparatus
GO:0006621	0	166	12	26202	-	1	1		protein retention in ER lumen
GO:0030091	0	166	5	26209	-	1	1		protein repair
GO:0042026	0	166	16	26198	-	1	1		protein refolding
GO:0016485	0	166	21	26193	-	1	1		protein processing
GO:0051258	0	166	30	26184	-	1	1		protein polymerization
GO:0070212	0	166	12	26202	-	1	1		protein poly-ADP-ribosylation
GO:0000413	0	166	51	26163	-	1	1		protein peptidyl-prolyl isomerization
GO:0035269	0	166	2	26212	-	1	1		protein O-linked mannosylation
GO:0006493	0	166	4	26210	-	1	1		protein O-linked glycosylation
GO:0051259	0	166	37	26177	-	1	1		protein oligomerization
GO:0018279	0	166	30	26184	-	1	1		protein N-linked glycosylation via asparagine
GO:0006487	0	166	37	26177	-	1	1		protein N-linked glycosylation
GO:0045116	0	166	11	26203	-	1	1		protein neddylation
GO:0006513	0	166	19	26195	-	1	1		protein monoubiquitination
GO:0006479	0	166	31	26183	-	1	1		protein methylation
GO:0019538	0	166	149	26065	-	1	1		protein metabolic process
GO:0051604	0	166	11	26203	-	1	1		protein maturation
GO:0033365	0	166	5	26209	-	1	1		protein localization to organelle
GO:0034394	0	166	8	26206	-	1	1		protein localization to cell surface
GO:0009249	0	166	8	26206	-	1	1		protein lipoylation
GO:0006497	0	166	10	26204	-	1	1		protein lipidation
GO:0007205	0	166	15	26199	-	1	1		protein kinase C-activating G-protein coupled receptor signaling pathway
GO:0070534	0	166	57	26157	-	1	1		protein K63-linked ubiquitination
GO:0070536	0	166	10	26204	-	1	1		protein K63-linked deubiquitination
GO:0071108	0	166	9	26205	-	1	1		protein K48-linked deubiquitination
GO:0051205	0	166	5	26209	-	1	1		protein insertion into membrane
GO:0070084	0	166	3	26211	-	1	1		protein initiator methionine removal
GO:0016560	0	166	1	26213	-	1	1		protein import into peroxisome matrix, docking
GO:0016558	0	166	11	26203	-	1	1		protein import into peroxisome matrix
GO:0000060	0	166	40	26174	-	1	1		protein import into nucleus, translocation
GO:0000059	0	166	12	26202	-	1	1		protein import into nucleus, docking
GO:0006606	0	166	36	26178	-	1	1		protein import into nucleus
GO:0045040	0	166	8	26206	-	1	1		protein import into mitochondrial outer membrane
GO:0045039	0	166	7	26207	-	1	1		protein import into mitochondrial inner membrane
GO:0045038	0	166	7	26207	-	1	1		protein import into chloroplast thylakoid membrane
GO:0045037	0	166	12	26202	-	1	1		protein import into chloroplast stroma
GO:0017038	0	166	2	26212	-	1	1		protein import
GO:0070207	0	166	8	26206	-	1	1		protein homotrimerization
GO:0051289	0	166	52	26162	-	1	1		protein homotetramerization
GO:0034214	0	166	11	26203	-	1	1		protein hexamerization
GO:0051291	0	166	12	26202	-	1	1		protein heterooligomerization
GO:0006486	0	166	42	26172	-	1	1		protein glycosylation
GO:0010731	0	166	12	26202	-	1	1		protein glutathionylation
GO:0018344	0	166	5	26209	-	1	1		protein geranylgeranylation
GO:0006457	0	166	291	25923	-	0.269775	1		protein folding
GO:0018343	0	166	2	26212	-	1	1		protein farnesylation
GO:0006611	0	166	12	26202	-	1	1		protein export from nucleus
GO:0016579	0	166	64	26150	-	1	1		protein deubiquitination
GO:0016926	0	166	8	26206	-	1	1		protein desumoylation
GO:0031648	0	166	5	26209	-	1	1		protein destabilization
GO:0006470	0	166	134	26080	-	1	1		protein dephosphorylation
GO:0000338	0	166	3	26211	-	1	1		protein deneddylation
GO:0006482	0	166	3	26211	-	1	1		protein demethylation
GO:0006517	0	166	2	26212	-	1	1		protein deglycosylation
GO:0043241	0	166	1	26213	-	1	1		protein complex disassembly
GO:0006461	0	166	33	26181	-	1	1		protein complex assembly
GO:0030163	0	166	70	26144	-	1	1		protein catabolic process
GO:0051865	0	166	97	26117	-	1	1		protein autoubiquitination
GO:0016540	0	166	7	26207	-	1	1		protein autoprocessing
GO:0016598	0	166	2	26212	-	1	1		protein arginylation
GO:0006471	0	166	19	26195	-	1	1		protein ADP-ribosylation
GO:0006473	0	166	8	26206	-	1	1		protein acetylation
GO:0031848	0	166	3	26211	-	1	1		protection from non-homologous end joining at telomere
GO:0043161	0	166	72	26142	-	1	1		proteasome-mediated ubiquitin-dependent protein catabolic process
GO:0043248	0	166	3	26211	-	1	1		proteasome assembly
GO:0010498	0	166	10	26204	-	1	1		proteasomal protein catabolic process
GO:0006433	0	166	3	26211	-	1	1		prolyl-tRNA aminoacylation
GO:0015824	0	166	4	26210	-	1	1		proline transport
GO:0035524	0	166	1	26213	-	1	1		proline transmembrane transport
GO:0006560	0	166	7	26207	-	1	1		proline metabolic process
GO:0010133	0	166	1	26213	-	1	1		proline catabolic process to glutamate
GO:0006562	0	166	2	26212	-	1	1		proline catabolic process
GO:0006561	0	166	31	26183	-	1	1		proline biosynthetic process
GO:0010623	0	166	14	26200	-	1	1		programmed cell death involved in cell development
GO:0010267	0	166	25	26189	-	1	1		production of ta-siRNAs involved in RNA interference
GO:0070918	0	166	14	26200	-	1	1		production of small RNA involved in gene silencing by RNA
GO:0030422	0	166	33	26181	-	1	1		production of siRNA involved in RNA interference
GO:0035196	0	166	23	26191	-	1	1		production of miRNAs involved in gene silencing by miRNA
GO:0010599	0	166	9	26205	-	1	1		production of lsiRNA involved in RNA interference
GO:0010067	0	166	33	26181	-	1	1		procambium histogenesis
GO:0080136	0	166	10	26204	-	1	1		priming of cellular response to stress
GO:0010072	0	166	26	26188	-	1	1		primary shoot apical meristem specification
GO:0080022	0	166	68	26146	-	1	1		primary root development
GO:0031053	0	166	9	26205	-	1	1		primary miRNA processing
GO:0000913	0	166	1	26213	-	1	1		preprophase band assembly
GO:0030327	0	166	2	26212	-	1	1		prenylated protein catabolic process
GO:0031054	0	166	6	26208	-	1	1		pre-miRNA processing
GO:0035281	0	166	2	26212	-	1	1		pre-miRNA export from nucleus
GO:0006279	0	166	1	26213	-	1	1		premeiotic DNA replication
GO:0016254	0	166	4	26210	-	1	1		preassembly of GPI anchor in ER membrane
GO:0006813	0	166	80	26134	-	1	1		potassium ion transport
GO:0071805	0	166	40	26174	-	1	1		potassium ion transmembrane transport
GO:0010107	0	166	20	26194	-	1	1		potassium ion import
GO:0055075	0	166	1	26213	-	1	1		potassium ion homeostasis
GO:0031204	0	166	1	26213	-	1	1		posttranslational protein targeting to membrane, translocation
GO:0043687	0	166	37	26177	-	1	1		post-translational protein modification
GO:0010608	0	166	14	26200	-	1	1		posttranscriptional regulation of gene expression
GO:0035194	0	166	21	26193	-	1	1		posttranscriptional gene silencing by RNA
GO:0016441	0	166	10	26204	-	1	1		posttranscriptional gene silencing
GO:0006301	0	166	13	26201	-	1	1		postreplication repair
GO:0048528	0	166	12	26202	-	1	1		post-embryonic root development
GO:0048569	0	166	11	26203	-	1	1		post-embryonic animal organ development
GO:0009886	0	166	12	26202	-	1	1		post-embryonic animal morphogenesis
GO:0007023	0	166	2	26212	-	1	1		post-chaperonin tubulin folding pathway
GO:0010220	0	166	7	26207	-	1	1		positive regulation of vernalization response
GO:0044090	0	166	2	26212	-	1	1		positive regulation of vacuole organization
GO:0051512	0	166	3	26211	-	1	1		positive regulation of unidimensional cell growth
GO:0051443	0	166	8	26206	-	1	1		positive regulation of ubiquitin-protein transferase activity
GO:0090358	0	166	7	26207	-	1	1		positive regulation of tryptophan metabolic process
GO:0010867	0	166	1	26213	-	1	1		positive regulation of triglyceride biosynthetic process
GO:0010063	0	166	5	26209	-	1	1		positive regulation of trichoblast fate specification
GO:0051050	0	166	3	26211	-	1	1		positive regulation of transport
GO:0045905	0	166	5	26209	-	1	1		positive regulation of translational termination
GO:0045948	0	166	3	26211	-	1	1		positive regulation of translational initiation
GO:0045901	0	166	5	26209	-	1	1		positive regulation of translational elongation
GO:0045727	0	166	58	26156	-	1	1		positive regulation of translation
GO:0045944	0	166	163	26051	-	0.629994	1		positive regulation of transcription from RNA polymerase II promoter
GO:0032968	0	166	12	26202	-	1	1		positive regulation of transcription elongation from RNA polymerase II promoter
GO:0032212	0	166	2	26212	-	1	1		positive regulation of telomere maintenance via telomerase
GO:0051973	0	166	11	26203	-	1	1		positive regulation of telomerase activity
GO:0051176	0	166	2	26212	-	1	1		positive regulation of sulfur metabolic process
GO:2000123	0	166	11	26203	-	1	1		positive regulation of stomatal complex development
GO:0045876	0	166	2	26212	-	1	1		positive regulation of sister chromatid cohesion
GO:0009967	0	166	11	26203	-	1	1		positive regulation of signal transduction
GO:0051091	0	166	24	26190	-	1	1		positive regulation of sequence-specific DNA binding transcription factor activity
GO:2000693	0	166	10	26204	-	1	1		positive regulation of seed maturation
GO:0010030	0	166	43	26171	-	1	1		positive regulation of seed germination
GO:2000605	0	166	19	26195	-	1	1		positive regulation of secondary growth
GO:0080151	0	166	9	26205	-	1	1		positive regulation of salicylic acid mediated signaling pathway
GO:2000234	0	166	1	26213	-	1	1		positive regulation of rRNA processing
GO:0045899	0	166	1	26213	-	1	1		positive regulation of RNA polymerase II transcriptional preinitiation complex assembly
GO:0090070	0	166	1	26213	-	1	1		positive regulation of ribosome biogenesis
GO:2000379	0	166	4	26210	-	1	1		positive regulation of reactive oxygen species metabolic process
GO:0045860	0	166	27	26187	-	1	1		positive regulation of protein kinase activity
GO:2000541	0	166	1	26213	-	1	1		positive regulation of protein geranylgeranylation
GO:0046827	0	166	12	26202	-	1	1		positive regulation of protein export from nucleus
GO:0031334	0	166	6	26208	-	1	1		positive regulation of protein complex assembly
GO:0045732	0	166	6	26208	-	1	1		positive regulation of protein catabolic process
GO:0032436	0	166	39	26175	-	1	1		positive regulation of proteasomal ubiquitin-dependent protein catabolic process
GO:0043068	0	166	29	26185	-	1	1		positive regulation of programmed cell death
GO:0043268	0	166	1	26213	-	1	1		positive regulation of potassium ion transport
GO:0060148	0	166	2	26212	-	1	1		positive regulation of posttranscriptional gene silencing
GO:0046622	0	166	8	26206	-	1	1		positive regulation of organ growth
GO:0045747	0	166	22	26192	-	1	1		positive regulation of Notch signaling pathway
GO:0045848	0	166	1	26213	-	1	1		positive regulation of nitrogen utilization
GO:0045842	0	166	12	26202	-	1	1		positive regulation of mitotic metaphase/anaphase transition
GO:0045931	0	166	12	26202	-	1	1		positive regulation of mitotic cell cycle
GO:0031116	0	166	10	26204	-	1	1		positive regulation of microtubule polymerization
GO:0031117	0	166	4	26210	-	1	1		positive regulation of microtubule depolymerization
GO:0090309	0	166	1	26213	-	1	1		positive regulation of methylation-dependent chromatin silencing
GO:0045836	0	166	7	26207	-	1	1		positive regulation of meiotic nuclear division
GO:0051446	0	166	5	26209	-	1	1		positive regulation of meiotic cell cycle
GO:0048578	0	166	15	26199	-	1	1		positive regulation of long-day photoperiodism, flowering
GO:0090316	0	166	3	26211	-	1	1		positive regulation of intracellular protein transport
GO:0010729	0	166	7	26207	-	1	1		positive regulation of hydrogen peroxide biosynthetic process
GO:0031062	0	166	31	26183	-	1	1		positive regulation of histone methylation
GO:0051574	0	166	19	26195	-	1	1		positive regulation of histone H3-K9 methylation
GO:0051571	0	166	21	26193	-	1	1		positive regulation of histone H3-K4 methylation
GO:0035066	0	166	7	26207	-	1	1		positive regulation of histone acetylation
GO:0070455	0	166	1	26213	-	1	1		positive regulation of heme biosynthetic process
GO:0043547	0	166	17	26197	-	1	1		positive regulation of GTPase activity
GO:0045927	0	166	30	26184	-	1	1		positive regulation of growth
GO:0080114	0	166	1	26213	-	1	1		positive regulation of glycine hydroxymethyltransferase activity
GO:0009939	0	166	7	26207	-	1	1		positive regulation of gibberellic acid mediated signaling pathway
GO:0010628	0	166	80	26134	-	1	1		positive regulation of gene expression
GO:0010971	0	166	2	26212	-	1	1		positive regulation of G2/M transition of mitotic cell cycle
GO:0009963	0	166	18	26196	-	1	1		positive regulation of flavonoid biosynthetic process
GO:0040019	0	166	29	26185	-	1	1		positive regulation of embryonic development
GO:0032786	0	166	5	26209	-	1	1		positive regulation of DNA-templated transcription, elongation
GO:0045740	0	166	14	26200	-	1	1		positive regulation of DNA replication
GO:0045739	0	166	7	26207	-	1	1		positive regulation of DNA repair
GO:0032877	0	166	4	26210	-	1	1		positive regulation of DNA endoreduplication
GO:0043388	0	166	37	26177	-	1	1		positive regulation of DNA binding
GO:0045962	0	166	17	26197	-	1	1		positive regulation of development, heterochronic
GO:0031349	0	166	5	26209	-	1	1		positive regulation of defense response
GO:0007204	0	166	7	26207	-	1	1		positive regulation of cytosolic calcium ion concentration
GO:0080038	0	166	1	26213	-	1	1		positive regulation of cytokinin-activated signaling pathway
GO:0032467	0	166	2	26212	-	1	1		positive regulation of cytokinesis
GO:0045737	0	166	2	26212	-	1	1		positive regulation of cyclin-dependent protein serine/threonine kinase activity
GO:0035563	0	166	1	26213	-	1	1		positive regulation of chromatin binding
GO:0080040	0	166	6	26208	-	1	1		positive regulation of cellular response to phosphate starvation
GO:0010186	0	166	3	26211	-	1	1		positive regulation of cellular defense response
GO:0045793	0	166	18	26196	-	1	1		positive regulation of cell size
GO:0008284	0	166	191	26023	-	0.636721	1		positive regulation of cell proliferation
GO:0030307	0	166	23	26191	-	1	1		positive regulation of cell growth
GO:0010455	0	166	11	26203	-	1	1		positive regulation of cell fate commitment
GO:0051781	0	166	12	26202	-	1	1		positive regulation of cell division
GO:0045597	0	166	15	26199	-	1	1		positive regulation of cell differentiation
GO:0010942	0	166	9	26205	-	1	1		positive regulation of cell death
GO:0071158	0	166	2	26212	-	1	1		positive regulation of cell cycle arrest
GO:0045787	0	166	20	26194	-	1	1		positive regulation of cell cycle
GO:0010647	0	166	2	26212	-	1	1		positive regulation of cell communication
GO:0043085	0	166	45	26169	-	1	1		positive regulation of catalytic activity
GO:0050850	0	166	5	26209	-	1	1		positive regulation of calcium-mediated signaling
GO:0051928	0	166	9	26205	-	1	1		positive regulation of calcium ion transport
GO:1900459	0	166	40	26174	-	1	1		positive regulation of brassinosteroid mediated signaling pathway
GO:2000488	0	166	5	26209	-	1	1		positive regulation of brassinosteroid biosynthetic process
GO:0090355	0	166	7	26207	-	1	1		positive regulation of auxin metabolic process
GO:0010508	0	166	15	26199	-	1	1		positive regulation of autophagy
GO:0010059	0	166	3	26211	-	1	1		positive regulation of atrichoblast fate specification
GO:0045770	0	166	9	26205	-	1	1		positive regulation of asymmetric cell division
GO:0031539	0	166	20	26194	-	1	1		positive regulation of anthocyanin metabolic process
GO:0051127	0	166	2	26212	-	1	1		positive regulation of actin nucleation
GO:0009789	0	166	96	26118	-	1	1		positive regulation of abscisic acid-activated signaling pathway
GO:0010116	0	166	7	26207	-	1	1		positive regulation of abscisic acid biosynthetic process
GO:0009958	0	166	95	26119	-	1	1		positive gravitropism
GO:0006778	0	166	1	26213	-	1	1		porphyrin-containing compound metabolic process
GO:0006779	0	166	18	26196	-	1	1		porphyrin-containing compound biosynthetic process
GO:0015774	0	166	5	26209	-	1	1		polysaccharide transport
GO:0005976	0	166	6	26208	-	1	1		polysaccharide metabolic process
GO:0000272	0	166	83	26131	-	1	1		polysaccharide catabolic process
GO:0000271	0	166	38	26176	-	1	1		polysaccharide biosynthetic process
GO:0015791	0	166	11	26203	-	1	1		polyol transport
GO:0031426	0	166	8	26206	-	1	1		polycistronic mRNA processing
GO:0015846	0	166	1	26213	-	1	1		polyamine transport
GO:0006595	0	166	10	26204	-	1	1		polyamine metabolic process
GO:0006598	0	166	6	26208	-	1	1		polyamine catabolic process
GO:0006596	0	166	22	26192	-	1	1		polyamine biosynthetic process
GO:0016973	0	166	14	26200	-	1	1		poly(A)+ mRNA export from nucleus
GO:0009856	0	166	10	26204	-	1	1		pollination
GO:0010208	0	166	41	26173	-	1	1		pollen wall assembly
GO:0010483	0	166	35	26179	-	1	1		pollen tube reception
GO:0010183	0	166	33	26181	-	1	1		pollen tube guidance
GO:0048868	0	166	73	26141	-	1	1		pollen tube development
GO:0009865	0	166	7	26207	-	1	1		pollen tube adhesion
GO:0010152	0	166	59	26155	-	1	1		pollen maturation
GO:0009846	0	166	103	26111	-	1	1		pollen germination
GO:0010584	0	166	92	26122	-	1	1		pollen exine formation
GO:0009944	0	166	74	26140	-	1	1		polarity specification of adaxial/abaxial axis
GO:0010197	0	166	68	26146	-	1	1		polar nucleus fusion
GO:0010236	0	166	7	26207	-	1	1		plastoquinone biosynthetic process
GO:0032544	0	166	4	26210	-	1	1		plastid translation
GO:0009657	0	166	19	26195	-	1	1		plastid organization
GO:0033259	0	166	1	26213	-	1	1		plastid DNA replication
GO:0010497	0	166	9	26205	-	1	1		plasmodesmata-mediated intercellular transport
GO:0009663	0	166	3	26211	-	1	1		plasmodesma organization
GO:0048227	0	166	17	26197	-	1	1		plasma membrane to endosome transport
GO:0001778	0	166	3	26211	-	1	1		plasma membrane repair
GO:0007009	0	166	2	26212	-	1	1		plasma membrane organization
GO:0045026	0	166	1	26213	-	1	1		plasma membrane fusion
GO:0048236	0	166	5	26209	-	1	1		plant-type spore development
GO:0009833	0	166	18	26196	-	1	1		plant-type primary cell wall biogenesis
GO:0071669	0	166	15	26199	-	1	1		plant-type cell wall organization or biogenesis
GO:0009664	0	166	64	26150	-	1	1		plant-type cell wall organization
GO:0009831	0	166	34	26180	-	1	1		plant-type cell wall modification involved in multidimensional cell growth
GO:0009827	0	166	77	26137	-	1	1		plant-type cell wall modification
GO:0009828	0	166	47	26167	-	1	1		plant-type cell wall loosening
GO:0052541	0	166	4	26210	-	1	1		plant-type cell wall cellulose metabolic process
GO:0071668	0	166	3	26211	-	1	1		plant-type cell wall assembly
GO:0048482	0	166	15	26199	-	1	1		plant ovule morphogenesis
GO:0006907	0	166	7	26207	-	1	1		pinocytosis
GO:0033306	0	166	2	26212	-	1	1		phytol metabolic process
GO:0010024	0	166	3	26211	-	1	1		phytochromobilin biosynthetic process
GO:0046938	0	166	10	26204	-	1	1		phytochelatin biosynthetic process
GO:0060771	0	166	15	26199	-	1	1		phyllotactic patterning
GO:0042372	0	166	8	26206	-	1	1		phylloquinone biosynthetic process
GO:0048827	0	166	18	26196	-	1	1		phyllome development
GO:0080175	0	166	2	26212	-	1	1		phragmoplast microtubule organization
GO:0000914	0	166	9	26205	-	1	1		phragmoplast assembly
GO:0080005	0	166	7	26207	-	1	1		photosystem stoichiometry adjustment
GO:0042549	0	166	7	26207	-	1	1		photosystem II stabilization
GO:0010206	0	166	15	26199	-	1	1		photosystem II repair
GO:0010270	0	166	3	26211	-	1	1		photosystem II oxygen evolving complex assembly
GO:0010207	0	166	25	26189	-	1	1		photosystem II assembly
GO:0042550	0	166	6	26208	-	1	1		photosystem I stabilization
GO:0048564	0	166	18	26196	-	1	1		photosystem I assembly
GO:0009780	0	166	1	26213	-	1	1		photosynthetic NADP+ reduction
GO:0009772	0	166	14	26200	-	1	1		photosynthetic electron transport in photosystem II
GO:0009773	0	166	24	26190	-	1	1		photosynthetic electron transport in photosystem I
GO:0009767	0	166	29	26185	-	1	1		photosynthetic electron transport chain
GO:0009643	0	166	14	26200	-	1	1		photosynthetic acclimation
GO:0019684	0	166	23	26191	-	1	1		photosynthesis, light reaction
GO:0009769	0	166	5	26209	-	1	1		photosynthesis, light harvesting in photosystem II
GO:0009768	0	166	10	26204	-	1	1		photosynthesis, light harvesting in photosystem I
GO:0009765	0	166	31	26183	-	1	1		photosynthesis, light harvesting
GO:0019685	0	166	2	26212	-	1	1		photosynthesis, dark reaction
GO:0000719	0	166	21	26193	-	1	1		photoreactive repair
GO:0010117	0	166	4	26210	-	1	1		photoprotection
GO:0048573	0	166	117	26097	-	1	1		photoperiodism, flowering
GO:0009648	0	166	16	26198	-	1	1		photoperiodism
GO:0010205	0	166	23	26191	-	1	1		photoinhibition
GO:0006793	0	166	9	26205	-	1	1		phosphorus metabolic process
GO:0000160	0	166	86	26128	-	1	1		phosphorelay signal transduction system
GO:0015914	0	166	16	26198	-	1	1		phospholipid transport
GO:0006649	0	166	1	26213	-	1	1		phospholipid transfer to membrane
GO:0006644	0	166	15	26199	-	1	1		phospholipid metabolic process
GO:0055091	0	166	2	26212	-	1	1		phospholipid homeostasis
GO:0046839	0	166	3	26211	-	1	1		phospholipid dephosphorylation
GO:0009395	0	166	23	26191	-	1	1		phospholipid catabolic process
GO:0008654	0	166	37	26177	-	1	1		phospholipid biosynthetic process
GO:0015713	0	166	8	26206	-	1	1		phosphoglycerate transport
GO:0015714	0	166	8	26206	-	1	1		phosphoenolpyruvate transport
GO:0006659	0	166	5	26209	-	1	1		phosphatidylserine biosynthetic process
GO:0048015	0	166	33	26181	-	1	1		phosphatidylinositol-mediated signaling
GO:0036092	0	166	1	26213	-	1	1		phosphatidylinositol-3-phosphate biosynthetic process
GO:0046854	0	166	42	26172	-	1	1		phosphatidylinositol phosphorylation
GO:0046488	0	166	24	26190	-	1	1		phosphatidylinositol metabolic process
GO:0046856	0	166	4	26210	-	1	1		phosphatidylinositol dephosphorylation
GO:0006661	0	166	10	26204	-	1	1		phosphatidylinositol biosynthetic process
GO:0046471	0	166	1	26213	-	1	1		phosphatidylglycerol metabolic process
GO:0006655	0	166	19	26195	-	1	1		phosphatidylglycerol biosynthetic process
GO:0006646	0	166	5	26209	-	1	1		phosphatidylethanolamine biosynthetic process
GO:0046470	0	166	16	26198	-	1	1		phosphatidylcholine metabolic process
GO:0006656	0	166	18	26196	-	1	1		phosphatidylcholine biosynthetic process
GO:0046473	0	166	8	26206	-	1	1		phosphatidic acid metabolic process
GO:0006796	0	166	40	26174	-	1	1		phosphate-containing compound metabolic process
GO:0006817	0	166	22	26192	-	1	1		phosphate ion transport
GO:0035435	0	166	1	26213	-	1	1		phosphate ion transmembrane transport
GO:0055062	0	166	19	26195	-	1	1		phosphate ion homeostasis
GO:0010233	0	166	41	26173	-	1	1		phloem transport
GO:0009915	0	166	9	26205	-	1	1		phloem sucrose loading
GO:0010087	0	166	96	26118	-	1	1		phloem or xylem histogenesis
GO:0090408	0	166	19	26195	-	1	1		phloem nitrate loading
GO:0010088	0	166	21	26193	-	1	1		phloem development
GO:0009699	0	166	65	26149	-	1	1		phenylpropanoid biosynthetic process
GO:0006432	0	166	4	26210	-	1	1		phenylalanyl-tRNA aminoacylation
GO:0006909	0	166	18	26196	-	1	1		phagocytosis
GO:0080056	0	166	1	26213	-	1	1		petal vascular tissue pattern formation
GO:0048446	0	166	30	26184	-	1	1		petal morphogenesis
GO:0048451	0	166	29	26185	-	1	1		petal formation
GO:0080172	0	166	10	26204	-	1	1		petal epidermis patterning
GO:0048441	0	166	65	26149	-	1	1		petal development
GO:0007031	0	166	24	26190	-	1	1		peroxisome organization
GO:0060151	0	166	13	26201	-	1	1		peroxisome localization
GO:0016559	0	166	11	26203	-	1	1		peroxisome fission
GO:0043574	0	166	2	26212	-	1	1		peroxisomal transport
GO:0031508	0	166	3	26211	-	1	1		pericentric heterochromatin assembly
GO:0090428	0	166	4	26210	-	1	1		perianth development
GO:0018108	0	166	3	26211	-	1	1		peptidyl-tyrosine phosphorylation
GO:0035335	0	166	30	26184	-	1	1		peptidyl-tyrosine dephosphorylation
GO:0035970	0	166	1	26213	-	1	1		peptidyl-threonine dephosphorylation
GO:0018105	0	166	52	26162	-	1	1		peptidyl-serine phosphorylation
GO:0018160	0	166	1	26213	-	1	1		peptidyl-pyrromethane cofactor linkage
GO:0017186	0	166	2	26212	-	1	1		peptidyl-pyroglutamic acid biosynthetic process, using glutaminyl-peptide cyclotransferase
GO:0018208	0	166	16	26198	-	1	1		peptidyl-proline modification
GO:0018401	0	166	15	26199	-	1	1		peptidyl-proline hydroxylation to 4-hydroxy-L-proline
GO:0018023	0	166	5	26209	-	1	1		peptidyl-lysine trimethylation
GO:0018026	0	166	1	26213	-	1	1		peptidyl-lysine monomethylation
GO:0008612	0	166	8	26206	-	1	1		peptidyl-lysine modification to peptidyl-hypusine
GO:0018022	0	166	24	26190	-	1	1		peptidyl-lysine methylation
GO:0018106	0	166	24	26190	-	1	1		peptidyl-histidine phosphorylation
GO:0017183	0	166	5	26209	-	1	1		peptidyl-diphthamide biosynthetic process from peptidyl-histidine
GO:0035246	0	166	2	26212	-	1	1		peptidyl-arginine N-methylation
GO:0019919	0	166	7	26207	-	1	1		peptidyl-arginine methylation, to asymmetrical-dimethyl arginine
GO:0009252	0	166	8	26206	-	1	1		peptidoglycan biosynthetic process
GO:0015833	0	166	11	26203	-	1	1		peptide transport
GO:0006518	0	166	4	26210	-	1	1		peptide metabolic process
GO:0018316	0	166	1	26213	-	1	1		peptide cross-linking via L-cystine
GO:0043171	0	166	4	26210	-	1	1		peptide catabolic process
GO:0043043	0	166	1	26213	-	1	1		peptide biosynthetic process
GO:0009051	0	166	13	26201	-	1	1		pentose-phosphate shunt, oxidative branch
GO:0009052	0	166	8	26206	-	1	1		pentose-phosphate shunt, non-oxidative branch
GO:0006098	0	166	39	26175	-	1	1		pentose-phosphate shunt
GO:0019745	0	166	13	26201	-	1	1		pentacyclic triterpenoid biosynthetic process
GO:0045489	0	166	67	26147	-	1	1		pectin biosynthetic process
GO:0007389	0	166	52	26162	-	1	1		pattern specification process
GO:0002221	0	166	1	26213	-	1	1		pattern recognition receptor signaling pathway
GO:0009405	0	166	172	26042	-	0.631134	1		pathogenesis
GO:0052033	0	166	18	26196	-	1	1		pathogen-associated molecular pattern dependent induction by symbiont of host innate immune response
GO:0046482	0	166	19	26195	-	1	1		para-aminobenzoic acid metabolic process
GO:0008153	0	166	3	26211	-	1	1		para-aminobenzoic acid biosynthetic process
GO:0015940	0	166	3	26211	-	1	1		pantothenate biosynthetic process
GO:0031407	0	166	3	26211	-	1	1		oxylipin metabolic process
GO:0031408	0	166	38	26176	-	1	1		oxylipin biosynthetic process
GO:0015671	0	166	6	26208	-	1	1		oxygen transport
GO:0009854	0	166	4	26210	-	1	1		oxidative photosynthetic carbon pathway
GO:0070407	0	166	1	26213	-	1	1		oxidation-dependent protein catabolic process
GO:0018131	0	166	2	26212	-	1	1		oxazole or thiazole biosynthetic process
GO:0006107	0	166	13	26201	-	1	1		oxaloacetate metabolic process
GO:0033611	0	166	2	26212	-	1	1		oxalate catabolic process
GO:0080126	0	166	7	26207	-	1	1		ovary septum development
GO:0007231	0	166	13	26201	-	1	1		osmosensory signaling pathway
GO:0015822	0	166	2	26212	-	1	1		ornithine transport
GO:0006591	0	166	14	26200	-	1	1		ornithine metabolic process
GO:0006593	0	166	2	26212	-	1	1		ornithine catabolic process
GO:0015695	0	166	2	26212	-	1	1		organic cation transport
GO:0015711	0	166	1	26213	-	1	1		organic anion transport
GO:0051640	0	166	2	26212	-	1	1		organelle localization
GO:0035265	0	166	15	26199	-	1	1		organ growth
GO:0010199	0	166	53	26161	-	1	1		organ boundary specification between lateral organs and the meristem
GO:0006730	0	166	31	26183	-	1	1		one-carbon metabolic process
GO:0006490	0	166	1	26213	-	1	1		oligosaccharide-lipid intermediate biosynthetic process
GO:0009311	0	166	16	26198	-	1	1		oligosaccharide metabolic process
GO:0009312	0	166	1	26213	-	1	1		oligosaccharide biosynthetic process
GO:0006857	0	166	78	26136	-	1	1		oligopeptide transport
GO:0035672	0	166	2	26212	-	1	1		oligopeptide transmembrane transport
GO:0006997	0	166	8	26206	-	1	1		nucleus organization
GO:0015780	0	166	20	26194	-	1	1		nucleotide-sugar transport
GO:0009225	0	166	28	26186	-	1	1		nucleotide-sugar metabolic process
GO:0009226	0	166	3	26211	-	1	1		nucleotide-sugar biosynthetic process
GO:0006294	0	166	1	26213	-	1	1		nucleotide-excision repair, preincision complex assembly
GO:0006296	0	166	4	26210	-	1	1		nucleotide-excision repair, DNA incision, 5'-to lesion
GO:0006297	0	166	12	26202	-	1	1		nucleotide-excision repair, DNA gap filling
GO:0000715	0	166	2	26212	-	1	1		nucleotide-excision repair, DNA damage recognition
GO:0006289	0	166	55	26159	-	1	1		nucleotide-excision repair
GO:0006862	0	166	3	26211	-	1	1		nucleotide transport
GO:0046939	0	166	22	26192	-	1	1		nucleotide phosphorylation
GO:0009117	0	166	26	26188	-	1	1		nucleotide metabolic process
GO:0009165	0	166	14	26200	-	1	1		nucleotide biosynthetic process
GO:0016584	0	166	9	26205	-	1	1		nucleosome positioning
GO:0006334	0	166	83	26131	-	1	1		nucleosome assembly
GO:0015858	0	166	4	26210	-	1	1		nucleoside transport
GO:0009116	0	166	22	26192	-	1	1		nucleoside metabolic process
GO:0006165	0	166	7	26207	-	1	1		nucleoside diphosphate phosphorylation
GO:0007000	0	166	9	26205	-	1	1		nucleolus organization
GO:0017126	0	166	3	26211	-	1	1		nucleologenesis
GO:0090143	0	166	2	26212	-	1	1		nucleoid organization
GO:0006913	0	166	63	26151	-	1	1		nucleocytoplasmic transport
GO:0006139	0	166	111	26103	-	1	1		nucleobase-containing compound metabolic process
GO:0015851	0	166	1	26213	-	1	1		nucleobase transport
GO:0090305	0	166	36	26178	-	1	1		nucleic acid phosphodiester bond hydrolysis
GO:0000289	0	166	42	26172	-	1	1		nuclear-transcribed mRNA poly(A) tail shortening
GO:0000184	0	166	239	25975	-	0.410854	1		nuclear-transcribed mRNA catabolic process, nonsense-mediated decay
GO:0000291	0	166	3	26211	-	1	1		nuclear-transcribed mRNA catabolic process, exonucleolytic
GO:0000288	0	166	28	26186	-	1	1		nuclear-transcribed mRNA catabolic process, deadenylation-dependent decay
GO:0000956	0	166	11	26203	-	1	1		nuclear-transcribed mRNA catabolic process
GO:0071035	0	166	1	26213	-	1	1		nuclear polyadenylation-dependent rRNA catabolic process
GO:0071028	0	166	3	26211	-	1	1		nuclear mRNA surveillance
GO:0000740	0	166	2	26212	-	1	1		nuclear membrane fusion
GO:0051170	0	166	19	26195	-	1	1		nuclear import
GO:0000280	0	166	13	26201	-	1	1		nuclear division
GO:0006499	0	166	5	26209	-	1	1		N-terminal protein myristoylation
GO:0031365	0	166	6	26208	-	1	1		N-terminal protein amino acid modification
GO:0006480	0	166	1	26213	-	1	1		N-terminal protein amino acid methylation
GO:0006474	0	166	6	26208	-	1	1		N-terminal protein amino acid acetylation
GO:0018008	0	166	2	26212	-	1	1		N-terminal peptidyl-glycine N-myristoylation
GO:0007219	0	166	44	26170	-	1	1		Notch signaling pathway
GO:0010213	0	166	2	26212	-	1	1		non-photoreactive DNA repair
GO:0010196	0	166	8	26206	-	1	1		nonphotochemical quenching
GO:0009878	0	166	5	26209	-	1	1		nodule morphogenesis
GO:0009877	0	166	16	26198	-	1	1		nodulation
GO:2001143	0	166	2	26212	-	1	1		N-methylnicotinate transport
GO:0006607	0	166	4	26210	-	1	1		NLS-bearing protein import into nucleus
GO:0009399	0	166	14	26200	-	1	1		nitrogen fixation
GO:0071705	0	166	18	26196	-	1	1		nitrogen compound transport
GO:0006807	0	166	93	26121	-	1	1		nitrogen compound metabolic process
GO:0080028	0	166	1	26213	-	1	1		nitrile biosynthetic process
GO:0007263	0	166	20	26194	-	1	1		nitric oxide mediated signal transduction
GO:0006809	0	166	15	26199	-	1	1		nitric oxide biosynthetic process
GO:0015706	0	166	43	26171	-	1	1		nitrate transport
GO:0042128	0	166	23	26191	-	1	1		nitrate assimilation
GO:2001142	0	166	2	26212	-	1	1		nicotinate transport
GO:0019358	0	166	3	26211	-	1	1		nicotinate nucleotide salvage
GO:0030418	0	166	1	26213	-	1	1		nicotianamine biosynthetic process
GO:0015675	0	166	11	26203	-	1	1		nickel cation transport
GO:0035444	0	166	1	26213	-	1	1		nickel cation transmembrane transport
GO:0006491	0	166	9	26205	-	1	1		N-glycan processing
GO:0015804	0	166	11	26203	-	1	1		neutral amino acid transport
GO:0010221	0	166	3	26211	-	1	1		negative regulation of vernalization response
GO:0010062	0	166	10	26204	-	1	1		negative regulation of trichoblast fate specification
GO:0010529	0	166	6	26208	-	1	1		negative regulation of transposition
GO:0045947	0	166	8	26206	-	1	1		negative regulation of translational initiation
GO:0017148	0	166	35	26179	-	1	1		negative regulation of translation
GO:0016480	0	166	1	26213	-	1	1		negative regulation of transcription from RNA polymerase III promoter
GO:0000122	0	166	189	26025	-	0.635952	1		negative regulation of transcription from RNA polymerase II promoter
GO:0045014	0	166	5	26209	-	1	1		negative regulation of transcription by glucose
GO:0032211	0	166	2	26212	-	1	1		negative regulation of telomere maintenance via telomerase
GO:0051974	0	166	1	26213	-	1	1		negative regulation of telomerase activity
GO:0010113	0	166	3	26211	-	1	1		negative regulation of systemic acquired resistance
GO:2000122	0	166	6	26208	-	1	1		negative regulation of stomatal complex development
GO:0009968	0	166	21	26193	-	1	1		negative regulation of signal transduction
GO:0048577	0	166	11	26203	-	1	1		negative regulation of short-day photoperiodism, flowering
GO:0043433	0	166	56	26158	-	1	1		negative regulation of sequence-specific DNA binding transcription factor activity
GO:2000692	0	166	5	26209	-	1	1		negative regulation of seed maturation
GO:0010187	0	166	89	26125	-	1	1		negative regulation of seed germination
GO:2000604	0	166	1	26213	-	1	1		negative regulation of secondary growth
GO:0035024	0	166	8	26206	-	1	1		negative regulation of Rho protein signal transduction
GO:0080148	0	166	8	26206	-	1	1		negative regulation of response to water deprivation
GO:0080153	0	166	1	26213	-	1	1		negative regulation of reductive pentose-phosphate cycle
GO:0045128	0	166	1	26213	-	1	1		negative regulation of reciprocal meiotic recombination
GO:0033234	0	166	1	26213	-	1	1		negative regulation of protein sumoylation
GO:0006469	0	166	6	26208	-	1	1		negative regulation of protein kinase activity
GO:0035308	0	166	5	26209	-	1	1		negative regulation of protein dephosphorylation
GO:0042177	0	166	1	26213	-	1	1		negative regulation of protein catabolic process
GO:0032091	0	166	16	26198	-	1	1		negative regulation of protein binding
GO:0034051	0	166	6	26208	-	1	1		negative regulation of plant-type hypersensitive response
GO:0010100	0	166	23	26191	-	1	1		negative regulation of photomorphogenesis
GO:0032515	0	166	2	26212	-	1	1		negative regulation of phosphoprotein phosphatase activity
GO:0050732	0	166	7	26207	-	1	1		negative regulation of peptidyl-tyrosine phosphorylation
GO:0046621	0	166	17	26197	-	1	1		negative regulation of organ growth
GO:0045857	0	166	4	26210	-	1	1		negative regulation of molecular function, epigenetic
GO:0051562	0	166	1	26213	-	1	1		negative regulation of mitochondrial calcium ion concentration
GO:0031115	0	166	4	26210	-	1	1		negative regulation of microtubule polymerization
GO:0007026	0	166	11	26203	-	1	1		negative regulation of microtubule depolymerization
GO:0009892	0	166	15	26199	-	1	1		negative regulation of metabolic process
GO:0043407	0	166	15	26199	-	1	1		negative regulation of MAP kinase activity
GO:0048579	0	166	18	26196	-	1	1		negative regulation of long-day photoperiodism, flowering
GO:1900056	0	166	15	26199	-	1	1		negative regulation of leaf senescence
GO:0010323	0	166	1	26213	-	1	1		negative regulation of isopentenyl diphosphate biosynthetic process, methylerythritol 4-phosphate pathway
GO:0034757	0	166	3	26211	-	1	1		negative regulation of iron ion transport
GO:0090241	0	166	2	26212	-	1	1		negative regulation of histone H4 acetylation
GO:0035067	0	166	5	26209	-	1	1		negative regulation of histone acetylation
GO:0034260	0	166	1	26213	-	1	1		negative regulation of GTPase activity
GO:0045926	0	166	29	26185	-	1	1		negative regulation of growth
GO:0010373	0	166	5	26209	-	1	1		negative regulation of gibberellin biosynthetic process
GO:0009938	0	166	25	26189	-	1	1		negative regulation of gibberellic acid mediated signaling pathway
GO:0045814	0	166	4	26210	-	1	1		negative regulation of gene expression, epigenetic
GO:0010629	0	166	22	26192	-	1	1		negative regulation of gene expression
GO:0009910	0	166	127	26087	-	1	1		negative regulation of flower development
GO:0060862	0	166	8	26206	-	1	1		negative regulation of floral organ abscission
GO:0009964	0	166	1	26213	-	1	1		negative regulation of flavonoid biosynthetic process
GO:0010105	0	166	49	26165	-	1	1		negative regulation of ethylene-activated signaling pathway
GO:0010366	0	166	2	26212	-	1	1		negative regulation of ethylene biosynthetic process
GO:0010951	0	166	10	26204	-	1	1		negative regulation of endopeptidase activity
GO:2000104	0	166	2	26212	-	1	1		negative regulation of DNA-dependent DNA replication
GO:0045738	0	166	3	26211	-	1	1		negative regulation of DNA repair
GO:0045910	0	166	27	26187	-	1	1		negative regulation of DNA recombination
GO:0032876	0	166	15	26199	-	1	1		negative regulation of DNA endoreduplication
GO:0043392	0	166	19	26195	-	1	1		negative regulation of DNA binding
GO:0048640	0	166	7	26207	-	1	1		negative regulation of developmental growth
GO:0050687	0	166	1	26213	-	1	1		negative regulation of defense response to virus
GO:1900366	0	166	10	26204	-	1	1		negative regulation of defense response to insect
GO:2000117	0	166	1	26213	-	1	1		negative regulation of cysteine-type endopeptidase activity
GO:0045736	0	166	8	26206	-	1	1		negative regulation of cyclin-dependent protein serine/threonine kinase activity
GO:0042754	0	166	4	26210	-	1	1		negative regulation of circadian rhythm
GO:0031936	0	166	9	26205	-	1	1		negative regulation of chromatin silencing
GO:0051245	0	166	10	26204	-	1	1		negative regulation of cellular defense response
GO:0045792	0	166	8	26206	-	1	1		negative regulation of cell size
GO:0030308	0	166	78	26136	-	1	1		negative regulation of cell growth
GO:0051782	0	166	26	26188	-	1	1		negative regulation of cell division
GO:0045596	0	166	32	26182	-	1	1		negative regulation of cell differentiation
GO:0060548	0	166	15	26199	-	1	1		negative regulation of cell death
GO:0045786	0	166	49	26165	-	1	1		negative regulation of cell cycle
GO:0090344	0	166	13	26201	-	1	1		negative regulation of cell aging
GO:0043086	0	166	84	26130	-	1	1		negative regulation of catalytic activity
GO:0010507	0	166	17	26197	-	1	1		negative regulation of autophagy
GO:0031538	0	166	3	26211	-	1	1		negative regulation of anthocyanin metabolic process
GO:0010362	0	166	3	26211	-	1	1		negative regulation of anion channel activity by blue light
GO:0090359	0	166	2	26212	-	1	1		negative regulation of abscisic acid biosynthetic process
GO:0009959	0	166	25	26189	-	1	1		negative gravitropism
GO:0010254	0	166	8	26206	-	1	1		nectary development
GO:0071836	0	166	9	26205	-	1	1		nectar secretion
GO:0034470	0	166	9	26205	-	1	1		ncRNA processing
GO:0006739	0	166	4	26210	-	1	1		NADP metabolic process
GO:0006741	0	166	5	26209	-	1	1		NADP biosynthetic process
GO:0006734	0	166	15	26199	-	1	1		NADH metabolic process
GO:0010258	0	166	3	26211	-	1	1		NADH dehydrogenase complex (plastoquinone) assembly
GO:0010275	0	166	4	26210	-	1	1		NAD(P)H dehydrogenase complex assembly
GO:0043132	0	166	4	26210	-	1	1		NAD transport
GO:0019674	0	166	7	26207	-	1	1		NAD metabolic process
GO:0009435	0	166	9	26205	-	1	1		NAD biosynthetic process
GO:0006044	0	166	1	26213	-	1	1		N-acetylglucosamine metabolic process
GO:0015798	0	166	7	26207	-	1	1		myo-inositol transport
GO:0010264	0	166	7	26207	-	1	1		myo-inositol hexakisphosphate biosynthetic process
GO:0050891	0	166	14	26200	-	1	1		multicellular organismal water homeostasis
GO:0048609	0	166	13	26201	-	1	1		multicellular organismal reproductive process
GO:0032504	0	166	16	26198	-	1	1		multicellular organism reproduction
GO:0035264	0	166	13	26201	-	1	1		multicellular organism growth
GO:0048358	0	166	7	26207	-	1	1		mucilage pectin biosynthetic process
GO:0048359	0	166	52	26162	-	1	1		mucilage metabolic process involved in seed coat development
GO:0080001	0	166	57	26157	-	1	1		mucilage extrusion from seed coat
GO:0048354	0	166	42	26172	-	1	1		mucilage biosynthetic process involved in seed coat development
GO:0010192	0	166	11	26203	-	1	1		mucilage biosynthetic process
GO:0051028	0	166	11	26203	-	1	1		mRNA transport
GO:0009299	0	166	14	26200	-	1	1		mRNA transcription
GO:0048255	0	166	12	26202	-	1	1		mRNA stabilization
GO:0000398	0	166	184	26030	-	0.634206	1		mRNA splicing, via spliceosome
GO:0006376	0	166	9	26205	-	1	1		mRNA splice site selection
GO:0006378	0	166	30	26184	-	1	1		mRNA polyadenylation
GO:0016556	0	166	98	26116	-	1	1		mRNA modification
GO:0080009	0	166	1	26213	-	1	1		mRNA methylation
GO:0016071	0	166	79	26135	-	1	1		mRNA metabolic process
GO:0006406	0	166	56	26158	-	1	1		mRNA export from nucleus
GO:0035279	0	166	16	26198	-	1	1		mRNA cleavage involved in gene silencing by miRNA
GO:0006379	0	166	11	26203	-	1	1		mRNA cleavage
GO:0045292	0	166	4	26210	-	1	1		mRNA cis splicing, via spliceosome
GO:0006402	0	166	25	26189	-	1	1		mRNA catabolic process
GO:0000395	0	166	6	26208	-	1	1		mRNA 5'-splice site recognition
GO:0000389	0	166	6	26208	-	1	1		mRNA 3'-splice site recognition
GO:0031124	0	166	25	26189	-	1	1		mRNA 3'-end processing
GO:0015672	0	166	5	26209	-	1	1		monovalent inorganic cation transport
GO:0016099	0	166	16	26198	-	1	1		monoterpenoid biosynthetic process
GO:0043693	0	166	14	26200	-	1	1		monoterpene biosynthetic process
GO:0015749	0	166	29	26185	-	1	1		monosaccharide transport
GO:0005996	0	166	7	26207	-	1	1		monosaccharide metabolic process
GO:0042814	0	166	7	26207	-	1	1		monopolar cell growth
GO:0052651	0	166	15	26199	-	1	1		monoacylglycerol catabolic process
GO:0006777	0	166	16	26198	-	1	1		Mo-molybdopterin cofactor biosynthetic process
GO:0032324	0	166	1	26213	-	1	1		molybdopterin cofactor biosynthetic process
GO:0018315	0	166	2	26212	-	1	1		molybdenum incorporation into molybdenum-molybdopterin complex
GO:0015689	0	166	2	26212	-	1	1		molybdate ion transport
GO:0090414	0	166	2	26212	-	1	1		molybdate ion export from vacuole
GO:0019048	0	166	7	26207	-	1	1		modulation by virus of host morphology or physiology
GO:0072337	0	166	5	26209	-	1	1		modified amino acid transport
GO:0007052	0	166	144	26070	-	1	1		mitotic spindle organization
GO:0007094	0	166	39	26175	-	1	1		mitotic spindle assembly checkpoint
GO:0090307	0	166	23	26191	-	1	1		mitotic spindle assembly
GO:0000070	0	166	22	26192	-	1	1		mitotic sister chromatid segregation
GO:0007064	0	166	7	26207	-	1	1		mitotic sister chromatid cohesion
GO:0006312	0	166	5	26209	-	1	1		mitotic recombination
GO:0007067	0	166	213	26001	-	0.647487	1		mitotic nuclear division
GO:0000087	0	166	11	26203	-	1	1		mitotic M phase
GO:0007095	0	166	68	26146	-	1	1		mitotic G2 DNA damage checkpoint
GO:0033314	0	166	2	26212	-	1	1		mitotic DNA replication checkpoint
GO:0000281	0	166	2	26212	-	1	1		mitotic cytokinesis
GO:0007076	0	166	12	26202	-	1	1		mitotic chromosome condensation
GO:0031567	0	166	3	26211	-	1	1		mitotic cell size control checkpoint
GO:0007093	0	166	6	26208	-	1	1		mitotic cell cycle checkpoint
GO:0000278	0	166	113	26101	-	1	1		mitotic cell cycle
GO:0000090	0	166	8	26206	-	1	1		mitotic anaphase
GO:0000422	0	166	2	26212	-	1	1		mitophagy
GO:0007005	0	166	32	26182	-	1	1		mitochondrion organization
GO:0051646	0	166	16	26198	-	1	1		mitochondrion localization
GO:0031930	0	166	9	26205	-	1	1		mitochondria-nucleus signaling pathway
GO:0006839	0	166	45	26169	-	1	1		mitochondrial transport
GO:0070126	0	166	1	26213	-	1	1		mitochondrial translational termination
GO:0032543	0	166	2	26212	-	1	1		mitochondrial translation
GO:0000963	0	166	18	26196	-	1	1		mitochondrial RNA processing
GO:0033617	0	166	2	26212	-	1	1		mitochondrial respiratory chain complex IV assembly
GO:0097031	0	166	2	26212	-	1	1		mitochondrial respiratory chain complex I biogenesis
GO:0032981	0	166	9	26205	-	1	1		mitochondrial respiratory chain complex I assembly
GO:0033108	0	166	1	26213	-	1	1		mitochondrial respiratory chain complex assembly
GO:0034982	0	166	2	26212	-	1	1		mitochondrial protein processing
GO:0000002	0	166	5	26209	-	1	1		mitochondrial genome maintenance
GO:0008053	0	166	2	26212	-	1	1		mitochondrial fusion
GO:0000266	0	166	13	26201	-	1	1		mitochondrial fission
GO:0006122	0	166	9	26205	-	1	1		mitochondrial electron transport, ubiquinol to cytochrome c
GO:0006121	0	166	4	26210	-	1	1		mitochondrial electron transport, succinate to ubiquinone
GO:0006123	0	166	11	26203	-	1	1		mitochondrial electron transport, cytochrome c to oxygen
GO:0006264	0	166	1	26213	-	1	1		mitochondrial DNA replication
GO:0032042	0	166	3	26211	-	1	1		mitochondrial DNA metabolic process
GO:0042775	0	166	2	26212	-	1	1		mitochondrial ATP synthesis coupled electron transport
GO:0006298	0	166	16	26198	-	1	1		mismatch repair
GO:0006515	0	166	14	26200	-	1	1		misfolded or incompletely synthesized protein catabolic process
GO:0010586	0	166	7	26207	-	1	1		miRNA metabolic process
GO:0035278	0	166	8	26206	-	1	1		miRNA mediated inhibition of translation
GO:0035280	0	166	1	26213	-	1	1		miRNA loading onto RISC involved in gene silencing by miRNA
GO:0010587	0	166	7	26207	-	1	1		miRNA catabolic process
GO:0007017	0	166	68	26146	-	1	1		microtubule-based process
GO:0007018	0	166	84	26130	-	1	1		microtubule-based movement
GO:0051013	0	166	9	26205	-	1	1		microtubule severing
GO:0046785	0	166	14	26200	-	1	1		microtubule polymerization
GO:0031023	0	166	5	26209	-	1	1		microtubule organizing center organization
GO:0051418	0	166	6	26208	-	1	1		microtubule nucleation by microtubule organizing center
GO:0007020	0	166	20	26194	-	1	1		microtubule nucleation
GO:0000226	0	166	59	26155	-	1	1		microtubule cytoskeleton organization
GO:0001578	0	166	46	26168	-	1	1		microtubule bundle formation
GO:0034453	0	166	5	26209	-	1	1		microtubule anchoring
GO:0010480	0	166	18	26196	-	1	1		microsporocyte differentiation
GO:0055046	0	166	34	26180	-	1	1		microgametogenesis
GO:0019243	0	166	9	26205	-	1	1		methylglyoxal catabolic process to D-lactate via S-lactoyl-glutathione
GO:0051596	0	166	1	26213	-	1	1		methylglyoxal catabolic process
GO:0006346	0	166	15	26199	-	1	1		methylation-dependent chromatin silencing
GO:0032259	0	166	252	25962	-	0.414322	1		methylation
GO:0015843	0	166	3	26211	-	1	1		methylammonium transport
GO:0006431	0	166	3	26211	-	1	1		methionyl-tRNA aminoacylation
GO:0006555	0	166	16	26198	-	1	1		methionine metabolic process
GO:0019458	0	166	2	26212	-	1	1		methionine catabolic process via 2-oxobutanoate
GO:0009086	0	166	19	26195	-	1	1		methionine biosynthetic process
GO:0030001	0	166	89	26125	-	1	1		metal ion transport
GO:0009933	0	166	57	26157	-	1	1		meristem structural organization
GO:0010073	0	166	29	26185	-	1	1		meristem maintenance
GO:0010014	0	166	10	26204	-	1	1		meristem initiation
GO:0035266	0	166	1	26213	-	1	1		meristem growth
GO:0048507	0	166	39	26175	-	1	1		meristem development
GO:0010022	0	166	7	26207	-	1	1		meristem determinacy
GO:0009234	0	166	3	26211	-	1	1		menaquinone biosynthetic process
GO:0033619	0	166	11	26203	-	1	1		membrane protein proteolysis
GO:0031293	0	166	5	26209	-	1	1		membrane protein intracellular domain proteolysis
GO:0006643	0	166	13	26201	-	1	1		membrane lipid metabolic process
GO:0046466	0	166	14	26200	-	1	1		membrane lipid catabolic process
GO:0030397	0	166	9	26205	-	1	1		membrane disassembly
GO:0006900	0	166	1	26213	-	1	1		membrane budding
GO:0000212	0	166	6	26208	-	1	1		meiotic spindle organization
GO:0051754	0	166	1	26213	-	1	1		meiotic sister chromatid cohesion, centromeric
GO:0051177	0	166	4	26210	-	1	1		meiotic sister chromatid cohesion
GO:0007126	0	166	53	26161	-	1	1		meiotic nuclear division
GO:0000710	0	166	10	26204	-	1	1		meiotic mismatch repair
GO:0006311	0	166	1	26213	-	1	1		meiotic gene conversion
GO:0000707	0	166	1	26213	-	1	1		meiotic DNA recombinase assembly
GO:0000706	0	166	3	26211	-	1	1		meiotic DNA double-strand break processing
GO:0042138	0	166	4	26210	-	1	1		meiotic DNA double-strand break formation
GO:0051307	0	166	5	26209	-	1	1		meiotic chromosome separation
GO:0045132	0	166	21	26193	-	1	1		meiotic chromosome segregation
GO:0051321	0	166	5	26209	-	1	1		meiotic cell cycle
GO:0007135	0	166	1	26213	-	1	1		meiosis II
GO:0007127	0	166	26	26188	-	1	1		meiosis I
GO:0009554	0	166	21	26193	-	1	1		megasporogenesis
GO:0009561	0	166	43	26171	-	1	1		megagametogenesis
GO:0051791	0	166	3	26211	-	1	1		medium-chain fatty acid metabolic process
GO:0051792	0	166	2	26212	-	1	1		medium-chain fatty acid biosynthetic process
GO:0007638	0	166	6	26208	-	1	1		mechanosensory behavior
GO:0042256	0	166	8	26206	-	1	1		mature ribosome assembly
GO:0000462	0	166	8	26206	-	1	1		maturation of SSU-rRNA from tricistronic rRNA transcript (SSU-rRNA, 5.8S rRNA, LSU-rRNA)
GO:0000489	0	166	1	26213	-	1	1		maturation of SSU-rRNA from tetracistronic rRNA transcript (SSU-rRNA, LSU-rRNA, 4.5S-rRNA, 5S-rRNA)
GO:0030490	0	166	3	26211	-	1	1		maturation of SSU-rRNA
GO:0000463	0	166	2	26212	-	1	1		maturation of LSU-rRNA from tricistronic rRNA transcript (SSU-rRNA, 5.8S rRNA, LSU-rRNA)
GO:0000488	0	166	1	26213	-	1	1		maturation of LSU-rRNA from tetracistronic rRNA transcript (SSU-rRNA, LSU-rRNA, 4.5S-rRNA, 5S-rRNA)
GO:0000466	0	166	1	26213	-	1	1		maturation of 5.8S rRNA from tricistronic rRNA transcript (SSU-rRNA, 5.8S rRNA, LSU-rRNA)
GO:0000460	0	166	4	26210	-	1	1		maturation of 5.8S rRNA
GO:0000165	0	166	143	26071	-	1	1		MAPK cascade
GO:0006013	0	166	6	26208	-	1	1		mannose metabolic process
GO:0019307	0	166	3	26211	-	1	1		mannose biosynthetic process
GO:0019593	0	166	22	26192	-	1	1		mannitol biosynthetic process
GO:0006828	0	166	25	26189	-	1	1		manganese ion transport
GO:0071421	0	166	4	26210	-	1	1		manganese ion transmembrane transport
GO:0055071	0	166	4	26210	-	1	1		manganese ion homeostasis
GO:0015768	0	166	1	26213	-	1	1		maltose transport
GO:0000023	0	166	1	26213	-	1	1		maltose metabolic process
GO:0000025	0	166	2	26212	-	1	1		maltose catabolic process
GO:0000024	0	166	13	26201	-	1	1		maltose biosynthetic process
GO:2001294	0	166	3	26211	-	1	1		malonyl-CoA catabolic process
GO:2001295	0	166	3	26211	-	1	1		malonyl-CoA biosynthetic process
GO:0090410	0	166	1	26213	-	1	1		malonate catabolic process
GO:0080173	0	166	2	26212	-	1	1		male-female gamete recognition during double fertilization
GO:0007142	0	166	1	26213	-	1	1		male meiosis II
GO:0007141	0	166	14	26200	-	1	1		male meiosis I
GO:0007112	0	166	71	26143	-	1	1		male meiosis cytokinesis
GO:0007060	0	166	1	26213	-	1	1		male meiosis chromosome segregation
GO:0007140	0	166	85	26129	-	1	1		male meiosis
GO:0048232	0	166	7	26207	-	1	1		male gamete generation
GO:0015743	0	166	10	26204	-	1	1		malate transport
GO:0006108	0	166	21	26193	-	1	1		malate metabolic process
GO:0010492	0	166	18	26196	-	1	1		maintenance of shoot apical meristem identity
GO:0010231	0	166	16	26198	-	1	1		maintenance of seed dormancy
GO:0010078	0	166	16	26198	-	1	1		maintenance of root meristem identity
GO:0072660	0	166	10	26204	-	1	1		maintenance of protein location in plasma membrane
GO:0051457	0	166	12	26202	-	1	1		maintenance of protein location in nucleus
GO:0045185	0	166	4	26210	-	1	1		maintenance of protein location
GO:0035437	0	166	1	26213	-	1	1		maintenance of protein localization in endoplasmic reticulum
GO:0010074	0	166	17	26197	-	1	1		maintenance of meristem identity
GO:0034090	0	166	1	26213	-	1	1		maintenance of meiotic sister chromatid cohesion
GO:0010077	0	166	61	26153	-	1	1		maintenance of inflorescence meristem identity
GO:0048497	0	166	4	26210	-	1	1		maintenance of floral organ identity
GO:0010076	0	166	47	26167	-	1	1		maintenance of floral meristem identity
GO:0043570	0	166	7	26207	-	1	1		maintenance of DNA repeat elements
GO:0010216	0	166	27	26187	-	1	1		maintenance of DNA methylation
GO:0006344	0	166	10	26204	-	1	1		maintenance of chromatin silencing
GO:0015693	0	166	11	26203	-	1	1		magnesium ion transport
GO:0009059	0	166	7	26207	-	1	1		macromolecule biosynthetic process
GO:0016236	0	166	6	26208	-	1	1		macroautophagy
GO:0080171	0	166	2	26212	-	1	1		lytic vacuole organization
GO:0006430	0	166	4	26210	-	1	1		lysyl-tRNA aminoacylation
GO:0009089	0	166	15	26199	-	1	1		lysine biosynthetic process via diaminopimelate
GO:0006563	0	166	14	26200	-	1	1		L-serine metabolic process
GO:0006564	0	166	13	26201	-	1	1		L-serine biosynthetic process
GO:0055129	0	166	3	26211	-	1	1		L-proline biosynthetic process
GO:0009094	0	166	11	26203	-	1	1		L-phenylalanine biosynthetic process
GO:0080055	0	166	21	26193	-	1	1		low-affinity nitrate transport
GO:0009942	0	166	27	26187	-	1	1		longitudinal axis specification
GO:0010495	0	166	9	26205	-	1	1		long-distance posttranscriptional gene silencing
GO:0048574	0	166	23	26191	-	1	1		long-day photoperiodism, flowering
GO:0048571	0	166	2	26212	-	1	1		long-day photoperiodism
GO:0035336	0	166	2	26212	-	1	1		long-chain fatty-acyl-CoA metabolic process
GO:0001676	0	166	14	26200	-	1	1		long-chain fatty acid metabolic process
GO:0042759	0	166	7	26207	-	1	1		long-chain fatty acid biosynthetic process
GO:0051179	0	166	113	26101	-	1	1		localization
GO:0071267	0	166	1	26213	-	1	1		L-methionine salvage
GO:0019284	0	166	1	26213	-	1	1		L-methionine biosynthetic process from S-adenosylmethionine
GO:0019509	0	166	8	26206	-	1	1		L-methionine biosynthetic process from methylthioadenosine
GO:0019279	0	166	1	26213	-	1	1		L-methionine biosynthetic process from L-homoserine via cystathionine
GO:0019477	0	166	1	26213	-	1	1		L-lysine catabolic process
GO:0010351	0	166	11	26203	-	1	1		lithium ion transport
GO:0010352	0	166	2	26212	-	1	1		lithium ion export
GO:0009103	0	166	10	26204	-	1	1		lipopolysaccharide biosynthetic process
GO:0009107	0	166	9	26205	-	1	1		lipoate biosynthetic process
GO:2001289	0	166	4	26210	-	1	1		lipid X metabolic process
GO:0034389	0	166	16	26198	-	1	1		lipid particle organization
GO:0055088	0	166	4	26210	-	1	1		lipid homeostasis
GO:0030259	0	166	18	26196	-	1	1		lipid glycosylation
GO:0016042	0	166	33	26181	-	1	1		lipid catabolic process
GO:0008610	0	166	144	26070	-	1	1		lipid biosynthetic process
GO:0009245	0	166	3	26211	-	1	1		lipid A biosynthetic process
GO:0009808	0	166	15	26199	-	1	1		lignin metabolic process
GO:0009807	0	166	20	26194	-	1	1		lignan biosynthetic process
GO:0015813	0	166	1	26213	-	1	1		L-glutamate transport
GO:0051938	0	166	8	26206	-	1	1		L-glutamate import
GO:0097054	0	166	2	26212	-	1	1		L-glutamate biosynthetic process
GO:0006005	0	166	5	26209	-	1	1		L-fucose biosynthetic process
GO:0010493	0	166	3	26211	-	1	1		Lewis a epitope biosynthetic process
GO:0002540	0	166	1	26213	-	1	1		leukotriene production involved in inflammatory response
GO:0019370	0	166	4	26210	-	1	1		leukotriene biosynthetic process
GO:0006429	0	166	2	26212	-	1	1		leucyl-tRNA aminoacylation
GO:0006551	0	166	3	26211	-	1	1		leucine metabolic process
GO:0006552	0	166	9	26205	-	1	1		leucine catabolic process
GO:0009098	0	166	9	26205	-	1	1		leucine biosynthetic process
GO:0000237	0	166	1	26213	-	1	1		leptotene
GO:0010305	0	166	88	26126	-	1	1		leaf vascular tissue pattern formation
GO:0010358	0	166	21	26193	-	1	1		leaf shaping
GO:0010589	0	166	1	26213	-	1	1		leaf proximal/distal pattern formation
GO:0009965	0	166	210	26004	-	0.645794	1		leaf morphogenesis
GO:0010338	0	166	19	26195	-	1	1		leaf formation
GO:0015692	0	166	27	26187	-	1	1		lead ion transport
GO:0010102	0	166	86	26128	-	1	1		lateral root morphogenesis
GO:0010311	0	166	84	26130	-	1	1		lateral root formation
GO:0048527	0	166	112	26102	-	1	1		lateral root development
GO:0045324	0	166	11	26203	-	1	1		late endosome to vacuole transport
GO:0015882	0	166	5	26209	-	1	1		L-ascorbic acid transport
GO:0019852	0	166	2	26212	-	1	1		L-ascorbic acid metabolic process
GO:0019853	0	166	37	26177	-	1	1		L-ascorbic acid biosynthetic process
GO:0043091	0	166	12	26202	-	1	1		L-arginine import
GO:0046373	0	166	2	26212	-	1	1		L-arabinose metabolic process
GO:0019481	0	166	7	26207	-	1	1		L-alanine catabolic process, by transamination
GO:0042853	0	166	3	26211	-	1	1		L-alanine catabolic process
GO:0015727	0	166	8	26206	-	1	1		lactate transport
GO:0051382	0	166	1	26213	-	1	1		kinetochore assembly
GO:0019294	0	166	4	26210	-	1	1		keto-3-deoxy-D-manno-octulosonic acid biosynthetic process
GO:0000741	0	166	2	26212	-	1	1		karyogamy
GO:0009868	0	166	17	26197	-	1	1		jasmonic acid and ethylene-dependent systemic resistance, jasmonic acid mediated signaling pathway
GO:0008299	0	166	39	26175	-	1	1		isoprenoid biosynthetic process
GO:0019287	0	166	18	26196	-	1	1		isopentenyl diphosphate biosynthetic process, mevalonate pathway
GO:0019288	0	166	18	26196	-	1	1		isopentenyl diphosphate biosynthetic process, methylerythritol 4-phosphate pathway
GO:0009240	0	166	7	26207	-	1	1		isopentenyl diphosphate biosynthetic process
GO:0006428	0	166	2	26212	-	1	1		isoleucyl-tRNA aminoacylation
GO:0009097	0	166	16	26198	-	1	1		isoleucine biosynthetic process
GO:0006102	0	166	12	26202	-	1	1		isocitrate metabolic process
GO:0016226	0	166	30	26184	-	1	1		iron-sulfur cluster assembly
GO:0006826	0	166	38	26176	-	1	1		iron ion transport
GO:0034755	0	166	4	26210	-	1	1		iron ion transmembrane transport
GO:0018283	0	166	3	26211	-	1	1		iron incorporation into metallo-sulfur cluster
GO:0006811	0	166	118	26096	-	1	1		ion transport
GO:0034220	0	166	24	26190	-	1	1		ion transmembrane transport
GO:0031573	0	166	2	26212	-	1	1		intra-S DNA damage checkpoint
GO:0006891	0	166	39	26175	-	1	1		intra-Golgi vesicle-mediated transport
GO:0032366	0	166	1	26213	-	1	1		intracellular sterol transport
GO:0006880	0	166	3	26211	-	1	1		intracellular sequestering of iron ion
GO:0006886	0	166	267	25947	-	0.420612	1		intracellular protein transport
GO:0032365	0	166	2	26212	-	1	1		intracellular lipid transport
GO:0015680	0	166	4	26210	-	1	1		intracellular copper ion transport
GO:0080162	0	166	2	26212	-	1	1		intracellular auxin transport
GO:0051325	0	166	3	26211	-	1	1		interphase
GO:0080006	0	166	10	26204	-	1	1		internode patterning
GO:0046909	0	166	5	26209	-	1	1		intermembrane transport
GO:0048219	0	166	5	26209	-	1	1		inter-Golgi cisterna vesicle-mediated transport
GO:0010496	0	166	1	26213	-	1	1		intercellular transport
GO:0051701	0	166	19	26195	-	1	1		interaction with host
GO:0080060	0	166	25	26189	-	1	1		integument development
GO:0007229	0	166	6	26208	-	1	1		integrin-mediated signaling pathway
GO:0032957	0	166	15	26199	-	1	1		inositol trisphosphate metabolic process
GO:0052746	0	166	7	26207	-	1	1		inositol phosphorylation
GO:0048016	0	166	15	26199	-	1	1		inositol phosphate-mediated signaling
GO:0046855	0	166	25	26189	-	1	1		inositol phosphate dephosphorylation
GO:0006020	0	166	3	26211	-	1	1		inositol metabolic process
GO:0019310	0	166	5	26209	-	1	1		inositol catabolic process
GO:0006021	0	166	6	26208	-	1	1		inositol biosynthetic process
GO:0006148	0	166	8	26206	-	1	1		inosine catabolic process
GO:0048281	0	166	19	26195	-	1	1		inflorescence morphogenesis
GO:0010450	0	166	9	26205	-	1	1		inflorescence meristem growth
GO:0010229	0	166	88	26126	-	1	1		inflorescence development
GO:0006954	0	166	35	26179	-	1	1		inflammatory response
GO:0031129	0	166	1	26213	-	1	1		inductive cell-cell signaling
GO:0012502	0	166	3	26211	-	1	1		induction of programmed cell death
GO:0009866	0	166	13	26201	-	1	1		induced systemic resistance, ethylene mediated signaling pathway
GO:0009682	0	166	34	26180	-	1	1		induced systemic resistance
GO:0080024	0	166	22	26192	-	1	1		indolebutyric acid metabolic process
GO:0033473	0	166	5	26209	-	1	1		indoleacetic acid conjugate metabolic process
GO:0009684	0	166	38	26176	-	1	1		indoleacetic acid biosynthetic process
GO:0009700	0	166	6	26208	-	1	1		indole phytoalexin biosynthetic process
GO:0042343	0	166	2	26212	-	1	1		indole glucosinolate metabolic process
GO:0042344	0	166	22	26192	-	1	1		indole glucosinolate catabolic process
GO:0009759	0	166	43	26171	-	1	1		indole glucosinolate biosynthetic process
GO:0048283	0	166	4	26210	-	1	1		indeterminate inflorescence morphogenesis
GO:0032264	0	166	1	26213	-	1	1		IMP salvage
GO:0006188	0	166	3	26211	-	1	1		IMP biosynthetic process
GO:0002764	0	166	11	26203	-	1	1		immune response-regulating signaling pathway
GO:0006955	0	166	30	26184	-	1	1		immune response
GO:0046100	0	166	1	26213	-	1	1		hypoxanthine metabolic process
GO:0042539	0	166	29	26185	-	1	1		hypotonic salinity response
GO:0006972	0	166	48	26166	-	1	1		hyperosmotic response
GO:0070814	0	166	2	26212	-	1	1		hydrogen sulfide biosynthetic process
GO:0010421	0	166	11	26203	-	1	1		hydrogen peroxide-mediated programmed cell death
GO:0080170	0	166	23	26191	-	1	1		hydrogen peroxide transmembrane transport
GO:0042744	0	166	33	26181	-	1	1		hydrogen peroxide catabolic process
GO:0050665	0	166	15	26199	-	1	1		hydrogen peroxide biosynthetic process
GO:0080034	0	166	4	26210	-	1	1		host response to induction by symbiont of tumor, nodule or growth in host
GO:0034050	0	166	5	26209	-	1	1		host programmed cell death induced by symbiont
GO:0009755	0	166	62	26152	-	1	1		hormone-mediated signaling pathway
GO:0045143	0	166	2	26212	-	1	1		homologous chromosome segregation
GO:0010289	0	166	20	26194	-	1	1		homogalacturonan biosynthetic process
GO:0050667	0	166	2	26212	-	1	1		homocysteine metabolic process
GO:0016572	0	166	10	26204	-	1	1		histone phosphorylation
GO:0000412	0	166	5	26209	-	1	1		histone peptidyl-prolyl isomerization
GO:0008334	0	166	11	26203	-	1	1		histone mRNA metabolic process
GO:0010390	0	166	4	26210	-	1	1		histone monoubiquitination
GO:0016570	0	166	19	26195	-	1	1		histone modification
GO:0016571	0	166	50	26164	-	1	1		histone methylation
GO:0034968	0	166	54	26160	-	1	1		histone lysine methylation
GO:0043985	0	166	4	26210	-	1	1		histone H4-R3 methylation
GO:0070079	0	166	2	26212	-	1	1		histone H4-R3 demethylation
GO:0043982	0	166	11	26203	-	1	1		histone H4-K8 acetylation
GO:0043981	0	166	8	26206	-	1	1		histone H4-K5 acetylation
GO:0043984	0	166	11	26203	-	1	1		histone H4-K16 acetylation
GO:0043967	0	166	33	26181	-	1	1		histone H4 acetylation
GO:0072355	0	166	1	26213	-	1	1		histone H3-T3 phosphorylation
GO:0035407	0	166	1	26213	-	1	1		histone H3-T11 phosphorylation
GO:0043988	0	166	4	26210	-	1	1		histone H3-S28 phosphorylation
GO:0043987	0	166	4	26210	-	1	1		histone H3-S10 phosphorylation
GO:0034972	0	166	2	26212	-	1	1		histone H3-R26 methylation
GO:0034970	0	166	3	26211	-	1	1		histone H3-R2 methylation
GO:0070078	0	166	2	26212	-	1	1		histone H3-R2 demethylation
GO:0034971	0	166	2	26212	-	1	1		histone H3-R17 methylation
GO:0051567	0	166	36	26178	-	1	1		histone H3-K9 methylation
GO:0033169	0	166	23	26191	-	1	1		histone H3-K9 demethylation
GO:0080182	0	166	8	26206	-	1	1		histone H3-K4 trimethylation
GO:0051568	0	166	39	26175	-	1	1		histone H3-K4 methylation
GO:0034721	0	166	3	26211	-	1	1		histone H3-K4 demethylation, trimethyl-H3-K4-specific
GO:0034720	0	166	10	26204	-	1	1		histone H3-K4 demethylation
GO:0010452	0	166	31	26183	-	1	1		histone H3-K36 methylation
GO:0070544	0	166	1	26213	-	1	1		histone H3-K36 demethylation
GO:0070734	0	166	4	26210	-	1	1		histone H3-K27 methylation
GO:0043971	0	166	3	26211	-	1	1		histone H3-K18 acetylation
GO:0044154	0	166	5	26209	-	1	1		histone H3-K14 acetylation
GO:0043966	0	166	33	26181	-	1	1		histone H3 acetylation
GO:0033523	0	166	8	26206	-	1	1		histone H2B ubiquitination
GO:0043968	0	166	12	26202	-	1	1		histone H2A acetylation
GO:0043486	0	166	1	26213	-	1	1		histone exchange
GO:0016578	0	166	9	26205	-	1	1		histone deubiquitination
GO:0016575	0	166	26	26188	-	1	1		histone deacetylation
GO:0016573	0	166	61	26153	-	1	1		histone acetylation
GO:0006427	0	166	4	26210	-	1	1		histidyl-tRNA aminoacylation
GO:0000105	0	166	9	26205	-	1	1		histidine biosynthetic process
GO:0010163	0	166	12	26202	-	1	1		high-affinity potassium ion import
GO:0006827	0	166	7	26207	-	1	1		high-affinity iron ion transmembrane transport
GO:0015678	0	166	6	26208	-	1	1		high-affinity copper ion transport
GO:0015712	0	166	1	26213	-	1	1		hexose phosphate transport
GO:0019318	0	166	14	26200	-	1	1		hexose metabolic process
GO:0019320	0	166	5	26209	-	1	1		hexose catabolic process
GO:0009747	0	166	6	26208	-	1	1		hexokinase-dependent signaling
GO:0031507	0	166	8	26206	-	1	1		heterochromatin assembly
GO:0015012	0	166	5	26209	-	1	1		heparan sulfate proteoglycan biosynthetic process
GO:0006788	0	166	2	26212	-	1	1		heme oxidation
GO:0048034	0	166	1	26213	-	1	1		heme O biosynthetic process
GO:0006783	0	166	17	26197	-	1	1		heme biosynthetic process
GO:0006784	0	166	2	26212	-	1	1		heme a biosynthetic process
GO:0010286	0	166	121	26093	-	1	1		heat acclimation
GO:0048467	0	166	38	26176	-	1	1		gynoecium development
GO:0010444	0	166	5	26209	-	1	1		guard mother cell differentiation
GO:0010235	0	166	1	26213	-	1	1		guard mother cell cytokinesis
GO:0010442	0	166	4	26210	-	1	1		guard cell morphogenesis
GO:0010052	0	166	12	26202	-	1	1		guard cell differentiation
GO:0015969	0	166	6	26208	-	1	1		guanosine tetraphosphate metabolic process
GO:0015854	0	166	2	26212	-	1	1		guanine transport
GO:0006178	0	166	1	26213	-	1	1		guanine salvage
GO:0006183	0	166	7	26207	-	1	1		GTP biosynthetic process
GO:0000374	0	166	2	26212	-	1	1		Group III intron splicing
GO:0000373	0	166	23	26191	-	1	1		Group II intron splicing
GO:0010597	0	166	4	26210	-	1	1		green leaf volatile biosynthetic process
GO:0090391	0	166	1	26213	-	1	1		granum assembly
GO:0007186	0	166	26	26188	-	1	1		G-protein coupled receptor signaling pathway
GO:0006505	0	166	4	26210	-	1	1		GPI anchor metabolic process
GO:0006506	0	166	18	26196	-	1	1		GPI anchor biosynthetic process
GO:0048194	0	166	14	26200	-	1	1		Golgi vesicle budding
GO:0006896	0	166	13	26201	-	1	1		Golgi to vacuole transport
GO:0006893	0	166	25	26189	-	1	1		Golgi to plasma membrane transport
GO:0007030	0	166	60	26154	-	1	1		Golgi organization
GO:0051645	0	166	15	26199	-	1	1		Golgi localization
GO:0032263	0	166	1	26213	-	1	1		GMP salvage
GO:0006177	0	166	2	26212	-	1	1		GMP biosynthetic process
GO:0018920	0	166	2	26212	-	1	1		glyphosate metabolic process
GO:0010111	0	166	5	26209	-	1	1		glyoxysome organization
GO:0046487	0	166	12	26202	-	1	1		glyoxylate metabolic process
GO:0006097	0	166	23	26191	-	1	1		glyoxylate cycle
GO:0006426	0	166	3	26211	-	1	1		glycyl-tRNA aminoacylation
GO:0046477	0	166	4	26210	-	1	1		glycosylceramide catabolic process
GO:0016139	0	166	9	26205	-	1	1		glycoside catabolic process
GO:0006024	0	166	6	26208	-	1	1		glycosaminoglycan biosynthetic process
GO:0006516	0	166	9	26205	-	1	1		glycoprotein catabolic process
GO:0006096	0	166	77	26137	-	1	1		glycolytic process
GO:0046836	0	166	3	26211	-	1	1		glycolipid transport
GO:0006664	0	166	1	26213	-	1	1		glycolipid metabolic process
GO:0009247	0	166	10	26204	-	1	1		glycolipid biosynthetic process
GO:0005978	0	166	13	26201	-	1	1		glycogen biosynthetic process
[truncated: 3,387 more rows]

## Sheet: Table S10
Table S10. Gene set enrichment analysis for metabolic pathways for HC regions vs whole genome
Pathway ID	# genes in HC regions and belong to the pathway	# genes in HC regions but don't belong to the pathway	# genes not in HC regions but belong to the pathway	# genes not in HC regions and don't belong to the pathway	Over-/under-representative	p-value	q-value	LLR	Pathways
PWY-7158	1	165	0	26214	+	0.00629265	0.511802	>3	L-phenylalanine degradation V
PWY-5934	2	164	5	26209	+	0.000809595	0.335848	1.80567	iron reduction and absorption
PWY-5670	1	165	3	26211	+	0.0249354	1	1.72388	epoxysqualene biosynthesis
PWY1F-467	2	164	7	26207	+	0.00137643	0.335848	1.65951	phenylpropanoid biosynthesis, initial reactions
PWY-7186	2	164	14	26200	+	0.00445726	0.511802	1.35836	superpathway of scopolin and esculin biosynthesis
VALDEG-PWY	2	164	14	26200	+	0.00445726	0.511802	1.35836	L-valine degradation I
PWY-6663	1	165	7	26207	+	0.0492527	1	1.35584	plant sterol biosynthesis II
PWY-6457	2	164	17	26197	+	0.00627352	0.511802	1.27399	trans-cinnamoyl-CoA biosynthesis
PWY-6446	2	164	30	26184	+	0.0172511	1	1.0271	benzoate biosynthesis III (CoA-dependent, non-&beta;-oxidative)
PWY-6199	1	165	17	26197	+	0.107441	1	0.970319	quercetin sulfate biosynthesis
PWY-101	1	165	21	26193	+	0.129712	1	0.878482	photosynthesis light reactions
PWY-2541	1	165	24	26190	+	0.146052	1	0.82044	plant sterol biosynthesis
PWY-1001	1	165	25	26189	+	0.151431	1	0.802695	cellulose biosynthesis
PWY-4203	1	165	30	26184	+	0.177823	1	0.723431	volatile benzenoid biosynthesis I (ester formation)
PWY-5723	1	165	30	26184	+	0.177823	1	0.723431	Rubisco shunt
PHOTOALL-PWY	2	164	62	26152	+	0.0615781	1	0.711299	oxygenic photosynthesis
PWY-1081	2	164	62	26152	+	0.0615781	1	0.711299	homogalacturonan degradation
PWY-6443	2	164	62	26152	+	0.0615781	1	0.711299	benzoate biosynthesis I (CoA-dependent, &beta;-oxidative)
PWY-5083	1	165	32	26182	+	0.18815	1	0.695369	NAD/NADH phosphorylation and dephosphorylation
PWY-1121	2	164	71	26143	+	0.0774233	1	0.652283	suberin monomers biosynthesis
CALVIN-PWY	1	165	41	26173	+	0.23305	1	0.587586	Calvin-Benson-Bassham cycle
PWY-4302	1	165	41	26173	+	0.23305	1	0.587586	aerobic respiration III (alternative oxidase pathway)
PWY-3781	1	165	48	26166	+	0.266257	1	0.519012	aerobic respiration I (cytochrome c)
PWY-361	1	165	56	26158	+	0.302462	1	0.451933	phenylpropanoid biosynthesis
LIPAS-PWY	1	165	96	26118	+	0.458513	1	0.217185	triacylglycerol degradation
ALACAT2-PWY	0	166	8	26206	-	1	1		L-alanine degradation II (to D-lactate)
ALANINE-DEG3-PWY	0	166	5	26209	-	1	1		L-alanine degradation III
ALANINE-SYN2-PWY	0	166	5	26209	-	1	1		L-alanine biosynthesis II
ARGASEDEG-PWY	0	166	2	26212	-	1	1		L-arginine degradation I (arginase pathway)
ARG-PRO-PWY	0	166	3	26211	-	1	1		L-arginine degradation VI (arginase 2 pathway)
ARGSPECAT-PWY	0	166	6	26208	-	1	1		spermine biosynthesis
ARGSYNBSUB-PWY	0	166	13	26201	-	1	1		L-arginine biosynthesis II (acetyl cycle)
ARGSYN-PWY	0	166	16	26198	-	1	1		L-arginine biosynthesis I (via L-ornithine)
ARO-PWY	0	166	14	26200	-	1	1		chorismate biosynthesis I
ASPARAGINE-BIOSYNTHESIS	0	166	2	26212	-	1	1		L-asparagine biosynthesis I
ASPARAGINE-DEG1-PWY	0	166	3	26211	-	1	1		L-asparagine degradation I
ASPARAGINESYN-PWY	0	166	2	26212	-	1	1		L-asparagine biosynthesis II
ASPARTATE-DEG1-PWY	0	166	5	26209	-	1	1		L-aspartate degradation I
ASPARTATESYN-PWY	0	166	5	26209	-	1	1		L-aspartate biosynthesis
ASPASN-ARA-PWY	0	166	12	26202	-	1	1		superpathway of aspartate and asparagine biosynthesis
ASPSYNII-PWY	0	166	2	26212	-	1	1		cyanide detoxification I
BRANCHED-CHAIN-AA-SYN-PWY	0	166	29	26185	-	1	1		superpathway of branched chain amino acid biosynthesis
BSUBPOLYAMSYN-PWY	0	166	9	26205	-	1	1		spermidine biosynthesis I
CAROTENOID-PWY	0	166	19	26195	-	1	1		superpathway of carotenoid biosynthesis
CHLOROPHYLL-SYN	0	166	11	26203	-	1	1		3,8-divinyl-chlorophyllide a biosynthesis I (aerobic, light-dependent)
CITRULLINE-DEG-PWY	0	166	1	26213	-	1	1		L-citrulline degradation
COA-PWY	0	166	5	26209	-	1	1		coenzyme A biosynthesis I
COMPLETE-ARO-ARA-PWY	0	166	23	26191	-	1	1		superpathway of phenylalanine, tyrosine and tryptophan biosynthesis
CYSTSYN-PWY	0	166	8	26206	-	1	1		L-cysteine biosynthesis I
DETOX1-PWY	0	166	12	26202	-	1	1		superoxide radicals degradation
ETHYL-PWY	0	166	44	26170	-	1	1		ethylene biosynthesis I (plants)
FASYN-ELONG-PWY	0	166	15	26199	-	1	1		fatty acid elongation -- saturated
GLNSYN-PWY	0	166	9	26205	-	1	1		L-glutamine biosynthesis I
GLUCONEO-PWY	0	166	63	26151	-	1	1		gluconeogenesis I
GLUCOSE1PMETAB-PWY	0	166	9	26205	-	1	1		glucose and glucose-1-phosphate degradation
GLUTAMATE-DEG1-PWY	0	166	2	26212	-	1	1		L-glutamate degradation I
GLUTAMINDEG-PWY	0	166	14	26200	-	1	1		L-glutamine degradation I
GLUTATHIONESYN-PWY	0	166	1	26213	-	1	1		glutathione biosynthesis
GLUTORN-PWY	0	166	10	26204	-	1	1		L-ornithine biosynthesis I
GLUT-REDOX-PWY	0	166	2	26212	-	1	1		glutathione-glutaredoxin redox reactions
GLYCLEAV-PWY	0	166	8	26206	-	1	1		glycine cleavage
GLYCOLYSIS	0	166	66	26148	-	1	1		glycolysis I (from glucose 6-phosphate)
GLYOXYLATE-BYPASS	0	166	16	26198	-	1	1		glyoxylate cycle
GLYSYN2-PWY	0	166	10	26204	-	1	1		glycine biosynthesis
GLYSYN-ALA-PWY	0	166	4	26210	-	1	1		glycine biosynthesis III
HEME-BIOSYNTHESIS-II	0	166	8	26206	-	1	1		heme biosynthesis I (aerobic)
HISTSYN-PWY	0	166	7	26207	-	1	1		L-histidine biosynthesis
HOMOSERSYN-PWY	0	166	4	26210	-	1	1		L-homoserine biosynthesis
HOMOSER-THRESYN-PWY	0	166	2	26212	-	1	1		L-threonine biosynthesis
ILEUDEG-PWY	0	166	2	26212	-	1	1		L-isoleucine degradation I
ILEUSYN-PWY	0	166	3	26211	-	1	1		L-isoleucine biosynthesis I (from threonine)
LEU-DEG2-PWY	0	166	15	26199	-	1	1		L-leucine degradation I
LEUSYN-PWY	0	166	15	26199	-	1	1		L-leucine biosynthesis
LIPASYN-PWY	0	166	62	26152	-	1	1		phospholipases
LYSINE-DEG2-PWY	0	166	7	26207	-	1	1		lysine degradation II
MANNCAT-PWY	0	166	2	26212	-	1	1		D-mannose degradation
MANNOSYL-CHITO-DOLICHOL-BIOSYNTHESIS	0	166	15	26199	-	1	1		protein N-glycosylation (eukaryotic, high mannose)
METHIONINE-DEG1-PWY	0	166	8	26206	-	1	1		L-methionine degradation I (to L-homocysteine)
NAGLIPASYN-PWY	0	166	5	26209	-	1	1		lipid IVA biosynthesis
NONMEVIPP-PWY	0	166	10	26204	-	1	1		methylerythritol phosphate pathway I
NONOXIPENT-PWY	0	166	9	26205	-	1	1		pentose phosphate pathway (non-oxidative branch)
OXIDATIVEPENT-PWY	0	166	12	26202	-	1	1		pentose phosphate pathway (oxidative branch) I
P401-PWY	0	166	1	26213	-	1	1		cyanide degradation
PANTO-PWY	0	166	4	26210	-	1	1		phosphopantothenate biosynthesis I
PENTOSE-P-PWY	0	166	22	26192	-	1	1		pentose phosphate pathway
PHOSLIPSYN2-PWY	0	166	53	26161	-	1	1		superpathway of phospholipid biosynthesis II (plants)
POLYAMINSYN3-PWY	0	166	21	26193	-	1	1		superpathway of polyamine biosynthesis II
PROSYN-PWY	0	166	3	26211	-	1	1		L-proline biosynthesis I
PROUT-PWY	0	166	2	26212	-	1	1		L-proline degradation
PWY0-1021	0	166	5	26209	-	1	1		L-alanine biosynthesis III
PWY0-1264	0	166	2	26212	-	1	1		biotin-carboxyl carrier protein assembly
PWY0-1319	0	166	4	26210	-	1	1		CDP-diacylglycerol biosynthesis II
PWY0-1325	0	166	2	26212	-	1	1		superpathway of L-asparagine biosynthesis
PWY0-1507	0	166	5	26209	-	1	1		biotin biosynthesis from 8-amino-7-oxononanoate I
PWY0-1535	0	166	4	26210	-	1	1		D-serine degradation
PWY0-162	0	166	22	26192	-	1	1		superpathway of pyrimidine ribonucleotides de novo biosynthesis
PWY0-166	0	166	24	26190	-	1	1		superpathway of pyrimidine deoxyribonucleotides de novo biosynthesis (E. coli)
PWY0-501	0	166	4	26210	-	1	1		lipoate biosynthesis and incorporation I
PWY0-662	0	166	6	26208	-	1	1		PRPP biosynthesis I
PWY-1042	0	166	59	26155	-	1	1		glycolysis IV (plant cytosol)
PWY-1061	0	166	27	26187	-	1	1		homogalacturonan biosynthesis
PWY-116	0	166	3	26211	-	1	1		coniferin metabolism
PWY-1269	0	166	4	26210	-	1	1		CMP-3-deoxy-D-manno-octulosonate biosynthesis
PWY-1422	0	166	9	26205	-	1	1		vitamin E biosynthesis (tocopherols)
PWY-1581	0	166	6	26208	-	1	1		plastoquinol-9 biosynthesis I
PWY-1801	0	166	2	26212	-	1	1		formaldehyde oxidation II (glutathione-dependent)
PWY-181	0	166	20	26194	-	1	1		photorespiration
PWY-1822	0	166	5	26209	-	1	1		indole-3-acetate activation I
PWY1F-353	0	166	3	26211	-	1	1		glycine betaine biosynthesis III (plants)
PWY1F-823	0	166	7	26207	-	1	1		leucopelargonidin and leucocyanidin biosynthesis
PWY1F-FLAVSYN	0	166	47	26167	-	1	1		flavonoid biosynthesis
PWY-2083	0	166	7	26207	-	1	1		isoflavonoid biosynthesis II
PWY-2161	0	166	9	26205	-	1	1		folate polyglutamylation
PWY-2161B	0	166	2	26212	-	1	1		glutamate removal from folates
PWY-2161B-PMN	0	166	3	26211	-	1	1		folate polyglutamylation II
PWY-2181	0	166	3	26211	-	1	1		free phenylpropanoid acid biosynthesis
PWY-2261	0	166	20	26194	-	1	1		ascorbate glutathione cycle
PWY-2301	0	166	7	26207	-	1	1		myo-inositol biosynthesis
PWY-2501	0	166	14	26200	-	1	1		fatty acid &alpha;-oxidation I
PWY-2582	0	166	6	26208	-	1	1		brassinosteroid biosynthesis II
PWY-2681	0	166	38	26176	-	1	1		trans-zeatin biosynthesis
PWY-2781	0	166	3	26211	-	1	1		cis-zeatin biosynthesis
PWY-282	0	166	18	26196	-	1	1		cuticular wax biosynthesis
PWY-2841	0	166	6	26208	-	1	1		cytokinins degradation
PWY-2881	0	166	2	26212	-	1	1		cytokinins 7-N-glucoside biosynthesis
PWY-2901	0	166	2	26212	-	1	1		cytokinins 9-N-glucoside biosynthesis
PWY-2902	0	166	34	26180	-	1	1		cytokinin-O-glucosides biosynthesis
PWY-3001	0	166	17	26197	-	1	1		superpathway of L-isoleucine biosynthesis I
PWY-3041	0	166	1	26213	-	1	1		monoterpene biosynthesis
PWY-3101	0	166	19	26195	-	1	1		flavonol biosynthesis
PWY-3181	0	166	3	26211	-	1	1		L-tryptophan degradation VI (via tryptamine)
PWY-321	0	166	39	26175	-	1	1		cutin biosynthesis
PWY-3261	0	166	4	26210	-	1	1		UDP-L-rhamnose biosynthesis
PWY-3282	0	166	11	26203	-	1	1		superpathway of ammonia assimilation (plants)
PWY-3341	0	166	4	26210	-	1	1		L-proline biosynthesis III
PWY-3385	0	166	9	26205	-	1	1		choline biosynthesis I
PWY-3461	0	166	5	26209	-	1	1		L-tyrosine biosynthesis II
PWY-3462	0	166	6	26208	-	1	1		L-phenylalanine biosynthesis II
PWY-3481	0	166	9	26205	-	1	1		superpathway of L-phenylalanine and L-tyrosine biosynthesis
PWY-3561	0	166	19	26195	-	1	1		choline biosynthesis III
PWY-3742	0	166	16	26198	-	1	1		tetrahydrofolate biosynthesis II
PWY-3801	0	166	31	26183	-	1	1		sucrose degradation II (sucrose synthase)
PWY-381	0	166	12	26202	-	1	1		nitrate reduction II (assimilatory)
PWY-3821	0	166	4	26210	-	1	1		D-galactose degradation III
PWY-3841	0	166	18	26196	-	1	1		folate transformations II
PWY-3881	0	166	4	26210	-	1	1		mannitol biosynthesis
PWY-3941	0	166	4	26210	-	1	1		&beta;-alanine biosynthesis II
PWY-3982	0	166	3	26211	-	1	1		uracil degradation I (reductive)
PWY3O-450	0	166	3	26211	-	1	1		phosphatidylcholine biosynthesis I
PWY-4	0	166	1	26213	-	1	1		UDP-D-galacturonate biosynthesis II (from D-galacturonate)
PWY-401	0	166	6	26208	-	1	1		galactolipid biosynthesis I
PWY-4041	0	166	4	26210	-	1	1		&gamma;-glutamyl cycle
PWY-4081	0	166	8	26206	-	1	1		glutathione-peroxide redox reactions
PWY-4261	0	166	3	26211	-	1	1		glycerol degradation I
PWY-43	0	166	7	26207	-	1	1		putrescine biosynthesis II
PWY-4321	0	166	11	26203	-	1	1		L-glutamate degradation IV
PWY-4361	0	166	11	26203	-	1	1		S-methyl-5-thio-&alpha;-D-ribose 1-phosphate degradation
PWY-4381	0	166	10	26204	-	1	1		fatty acid biosynthesis initiation I
PWY-4541	0	166	5	26209	-	1	1		lipid-dependent phytate biosynthesis I (via Ins(1,4,5)P3)
PWY-4562	0	166	8	26206	-	1	1		lipid-dependent phytate biosynthesis II (via Ins(1,3,4)P3)
PWY-46	0	166	3	26211	-	1	1		putrescine biosynthesis III
PWY-4661	0	166	12	26202	-	1	1		1D-myo-inositol hexakisphosphate biosynthesis III (Spirodela polyrrhiza)
PWY-4702	0	166	7	26207	-	1	1		phytate degradation I
PWY-4762	0	166	28	26186	-	1	1		superpathway of choline biosynthesis
PWY-4765	0	166	10	26204	-	1	1		superpathway of lipid-dependent phytate biosynthesis
PWY-4821	0	166	14	26200	-	1	1		UDP-D-xylose biosynthesis
PWY-4841	0	166	6	26208	-	1	1		UDP-&alpha;-D-glucuronate biosynthesis (from myo-inositol)
PWY-4861	0	166	8	26206	-	1	1		UDP-D-galacturonate biosynthesis I (from UDP-D-glucuronate)
PWY-4984	0	166	6	26208	-	1	1		urea cycle
PWY4FS-10	0	166	3	26211	-	1	1		scopolin biosynthesis
PWY4FS-12	0	166	3	26211	-	1	1		VTC2 cycle
PWY4FS-13	0	166	3	26211	-	1	1		extended VTC2 cycle
PWY4FS-2	0	166	7	26207	-	1	1		phosphatidylcholine biosynthesis II
PWY4FS-3	0	166	6	26208	-	1	1		phosphatidylcholine biosynthesis III
PWY4FS-4	0	166	7	26207	-	1	1		phosphatidylcholine biosynthesis IV
PWY4FS-6	0	166	7	26207	-	1	1		phosphatidylethanolamine biosynthesis II
PWY4FS-7	0	166	12	26202	-	1	1		phosphatidylglycerol biosynthesis I (plastidic)
PWY4FS-8	0	166	30	26184	-	1	1		phosphatidylglycerol biosynthesis II (non-plastidic)
PWY-5027	0	166	1	26213	-	1	1		phylloquinol biosynthesis
PWY-5032	0	166	9	26205	-	1	1		ent-kaurene biosynthesis I
PWY-5034	0	166	5	26209	-	1	1		GA12 biosynthesis
PWY-5035	0	166	10	26204	-	1	1		gibberellin biosynthesis III (early C-13 hydroxylation)
PWY-5041	0	166	9	26205	-	1	1		S-adenosyl-L-methionine cycle II
PWY-5044	0	166	24	26190	-	1	1		purine nucleotides degradation I (plants)
PWY-5046	0	166	10	26204	-	1	1		2-oxoisovalerate decarboxylation to isobutanoyl-CoA
PWY-5048	0	166	6	26208	-	1	1		rosmarinic acid biosynthesis I
PWY-5049	0	166	3	26211	-	1	1		rosmarinic acid biosynthesis II
PWY-5053	0	166	14	26200	-	1	1		superpathway of gibberellin GA12 biosynthesis
PWY-5059	0	166	19	26195	-	1	1		pinobanksin biosynthesis
PWY-5060	0	166	14	26200	-	1	1		luteolin biosynthesis
PWY-5063	0	166	1	26213	-	1	1		phytyl diphosphate biosynthesis
PWY-5068	0	166	7	26207	-	1	1		chlorophyll cycle
PWY-5071	0	166	6	26208	-	1	1		superpathway of rosmarinic acid biosynthesis
PWY-5080	0	166	48	26166	-	1	1		very long chain fatty acid biosynthesis I
PWY-5084	0	166	8	26206	-	1	1		2-oxoglutarate decarboxylation to succinyl-CoA
PWY-5097	0	166	11	26203	-	1	1		L-lysine biosynthesis VI
PWY-5098	0	166	6	26208	-	1	1		chlorophyll a degradation I
PWY-5113	0	166	2	26212	-	1	1		UDP-D-apiose biosynthesis (from UDP-D-glucuronate)
PWY-5114	0	166	36	26178	-	1	1		UDP-sugars interconversion
PWY-5115	0	166	1	26213	-	1	1		GDP-L-galactose biosynthesis
PWY-5120	0	166	4	26210	-	1	1		geranylgeranyl diphosphate biosynthesis
PWY-5121	0	166	19	26195	-	1	1		superpathway of geranylgeranyl diphosphate biosynthesis II (via MEP)
PWY-5122	0	166	2	26212	-	1	1		geranyl diphosphate biosynthesis
PWY-5123	0	166	7	26207	-	1	1		trans, trans-farnesyl diphosphate biosynthesis
PWY-5125	0	166	6	26208	-	1	1		anthocyanin biosynthesis
PWY-5129	0	166	22	26192	-	1	1		sphingolipid biosynthesis (plants)
PWY-5136	0	166	19	26195	-	1	1		fatty acid &beta;-oxidation II (peroxisome)
PWY-5138	0	166	13	26201	-	1	1		unsaturated, even numbered fatty acid &beta;-oxidation
PWY-5143	0	166	18	26196	-	1	1		long-chain fatty acid activation
PWY-5147	0	166	29	26185	-	1	1		oleate biosynthesis I (plants)
PWY-5148	0	166	9	26205	-	1	1		acyl-CoA hydrolysis
PWY-5156	0	166	59	26155	-	1	1		superpathway of fatty acid biosynthesis II (plant)
PWY-5172	0	166	4	26210	-	1	1		acetyl-CoA biosynthesis III (from citrate)
PWY-5173	0	166	24	26190	-	1	1		superpathway of acetyl-CoA biosynthesis
PWY-5175	0	166	1	26213	-	1	1		lactucaxanthin biosynthesis
PWY-5176	0	166	3	26211	-	1	1		coumarin biosynthesis (via 2-coumarate)
PWY-5188	0	166	6	26208	-	1	1		tetrapyrrole biosynthesis I (from glutamate)
PWY-5194	0	166	1	26213	-	1	1		siroheme biosynthesis
PWY-5268	0	166	1	26213	-	1	1		salvianin biosynthesis
PWY-5269	0	166	8	26206	-	1	1		cardiolipin biosynthesis II
PWY-5271	0	166	5	26209	-	1	1		phaseic acid biosynthesis
PWY-5284	0	166	1	26213	-	1	1		shisonin biosynthesis
PWY-5287	0	166	2	26212	-	1	1		sanguinarine and macarpine biosynthesis
PWY-5310	0	166	1	26213	-	1	1		superpathway of anthocyanin biosynthesis (from delphinidin 3-O-glucoside)
PWY-5312	0	166	2	26212	-	1	1		superpathway of anthocyanin biosynthesis (from pelargonidin 3-O-glucoside)
PWY-5315	0	166	4	26210	-	1	1		N-methyl-&Delta;1-pyrrolinium cation biosynthesis
PWY-5316	0	166	4	26210	-	1	1		nicotine biosynthesis
PWY-5317	0	166	22	26192	-	1	1		hyoscyamine and scopolamine biosynthesis
PWY-5318	0	166	6	26208	-	1	1		calystegine biosynthesis
PWY-5337	0	166	8	26206	-	1	1		stachyose biosynthesis
PWY-5340	0	166	5	26209	-	1	1		sulfate activation for sulfonation
PWY-5350	0	166	4	26210	-	1	1		thiosulfate disproportionation IV (rhodanese)
PWY-5365	0	166	2	26212	-	1	1		linear furanocoumarin biosynthesis
PWY-5391	0	166	14	26200	-	1	1		syringetin biosynthesis
PWY-5398	0	166	17	26197	-	1	1		crocetin esters biosynthesis
PWY-5406	0	166	7	26207	-	1	1		divinyl ether biosynthesis I
PWY-5407	0	166	8	26206	-	1	1		9-lipoxygenase and 9-allene oxide synthase pathway
PWY-5410	0	166	13	26201	-	1	1		traumatin and (Z)-3-hexen-1-yl acetate biosynthesis
PWY-5433	0	166	33	26181	-	1	1		superpathway of lipoxygenase
PWY-5441	0	166	2	26212	-	1	1		S-methyl-L-methionine cycle
PWY-5466	0	166	10	26204	-	1	1		matairesinol biosynthesis
PWY-5469	0	166	3	26211	-	1	1		sesamin biosynthesis
PWY-5474	0	166	9	26205	-	1	1		hydroxycinnamic acid tyramine amides biosynthesis
PWY-5481	0	166	1	26213	-	1	1		pyruvate fermentation to lactate
PWY-5486	0	166	17	26197	-	1	1		pyruvate fermentation to ethanol II
PWY-5659	0	166	15	26199	-	1	1		GDP-mannose biosynthesis
PWY-5666	0	166	3	26211	-	1	1		&alpha;-solanine/&alpha;-chaconine biosynthesis
PWY-5667	0	166	22	26192	-	1	1		CDP-diacylglycerol biosynthesis I
PWY-5669	0	166	3	26211	-	1	1		phosphatidylethanolamine biosynthesis I
PWY-5686	0	166	5	26209	-	1	1		UMP biosynthesis I
PWY-5687	0	166	25	26189	-	1	1		pyrimidine ribonucleotides interconversion
PWY-5690	0	166	26	26188	-	1	1		TCA cycle II (plants and fungi)
PWY-5691	0	166	1	26213	-	1	1		urate degradation to allantoin I
PWY-5692	0	166	3	26211	-	1	1		allantoin degradation to glyoxylate II
PWY-5698	0	166	2	26212	-	1	1		allantoin degradation to ureidoglycolate II (ammonia producing)
PWY-5725	0	166	4	26210	-	1	1		farnesene biosynthesis
PWY-5733	0	166	6	26208	-	1	1		germacrene biosynthesis
PWY-5751	0	166	8	26206	-	1	1		phenylethanol biosynthesis
PWY-5754	0	166	25	26189	-	1	1		4-hydroxybenzoate biosynthesis I (eukaryotes)
PWY-5791	0	166	7	26207	-	1	1		1,4-dihydroxy-2-naphthoate biosynthesis II (plants)
PWY-5797	0	166	8	26206	-	1	1		indole-3-acetate degradation VI
PWY-5800	0	166	12	26202	-	1	1		xylan biosynthesis
PWY-5807	0	166	2	26212	-	1	1		heptaprenyl diphosphate biosynthesis
PWY-5835	0	166	1	26213	-	1	1		geranyl acetate biosynthesis
PWY-5859	0	166	6	26208	-	1	1		eugenol and isoeugenol biosynthesis
PWY-5863	0	166	8	26206	-	1	1		superpathway of phylloquinol biosynthesis
PWY-5864	0	166	10	26204	-	1	1		superpathway of plastoquinol biosynthesis
PWY-5876	0	166	3	26211	-	1	1		magnoflorine biosynthesis
PWY-5886	0	166	2	26212	-	1	1		4-hydroxyphenylpyruvate biosynthesis
PWY-5905	0	166	2	26212	-	1	1		hypusine biosynthesis
PWY-5910	0	166	24	26190	-	1	1		superpathway of geranylgeranyldiphosphate biosynthesis I (via mevalonate)
PWY-5918	0	166	14	26200	-	1	1		superpathay of heme biosynthesis from glutamate
PWY-5921	0	166	2	26212	-	1	1		glutaminyl-tRNAgln biosynthesis via transamidation
PWY-5936	0	166	19	26195	-	1	1		xyloglucan biosynthesis
PWY-5943	0	166	2	26212	-	1	1		&beta;-carotene biosynthesis
PWY-5944	0	166	1	26213	-	1	1		zeaxanthin biosynthesis
PWY-5945	0	166	3	26211	-	1	1		zeaxanthin, antheraxanthin and violaxanthin interconversion
PWY-5946	0	166	1	26213	-	1	1		&delta;-carotene biosynthesis
PWY-5947	0	166	4	26210	-	1	1		lutein biosynthesis
PWY-5957	0	166	1	26213	-	1	1		L-nicotianamine biosynthesis
PWY-5968	0	166	5	26209	-	1	1		cinnamate esters biosynthesis
PWY-5971	0	166	34	26180	-	1	1		palmitate biosynthesis II (bacteria and plants)
PWY-5980	0	166	30	26184	-	1	1		xylogalacturonan biosynthesis
PWY-5989	0	166	35	26179	-	1	1		stearate biosynthesis II (bacteria and plants)
PWY-5995	0	166	8	26206	-	1	1		linoleate biosynthesis I (plants)
PWY-5997	0	166	1	26213	-	1	1		&alpha;-linolenate biosynthesis I (plants and red algae)
PWY-6012	0	166	1	26213	-	1	1		acyl carrier protein metabolism
PWY-6014	0	166	6	26208	-	1	1		vernolate biosynthesis I
PWY-6019	0	166	4	26210	-	1	1		pseudouridine degradation
PWY-6039	0	166	25	26189	-	1	1		chlorogenic acid biosynthesis I
PWY-6040	0	166	14	26200	-	1	1		chlorogenic acid biosynthesis II
PWY-6051	0	166	4	26210	-	1	1		2,4,6-trinitrotoluene degradation
PWY-6118	0	166	5	26209	-	1	1		glycerol-3-phosphate shuttle
PWY-6120	0	166	3	26211	-	1	1		L-tyrosine biosynthesis III
PWY-6121	0	166	5	26209	-	1	1		5-aminoimidazole ribonucleotide biosynthesis I
PWY-6124	0	166	4	26210	-	1	1		inosine-5'-phosphate biosynthesis II
PWY-6147	0	166	5	26209	-	1	1		6-hydroxymethyl-dihydropterin diphosphate biosynthesis I
PWY-6163	0	166	8	26206	-	1	1		chorismate biosynthesis from 3-dehydroquinate
PWY-6164	0	166	5	26209	-	1	1		3-dehydroquinate biosynthesis I
PWY-6196	0	166	4	26210	-	1	1		D-serine metabolism
PWY-621	0	166	11	26203	-	1	1		sucrose degradation III (sucrose invertase)
PWY-6219	0	166	8	26206	-	1	1		indole-3-acetyl-amide conjugate biosynthesis
PWY-622	0	166	19	26195	-	1	1		starch biosynthesis
PWY-6232	0	166	5	26209	-	1	1		chrysoeriol biosynthesis
PWY-6235	0	166	3	26211	-	1	1		hydroxyjasmonate sulfate biosynthesis
PWY-6275	0	166	3	26211	-	1	1		&beta;-caryophyllene biosynthesis
PWY-6295	0	166	1	26213	-	1	1		olivetol biosynthesis
PWY-63	0	166	4	26210	-	1	1		UDP-L-arabinose biosynthesis I (from UDP-xylose)
PWY-6303	0	166	4	26210	-	1	1		methyl indole-3-acetate interconversion
PWY-6305	0	166	10	26204	-	1	1		putrescine biosynthesis IV
PWY-6317	0	166	10	26204	-	1	1		D-galactose degradation I (Leloir pathway)
PWY-6333	0	166	11	26203	-	1	1		acetaldehyde biosynthesis I
PWY-6348	0	166	24	26190	-	1	1		phosphate acquisition
PWY-6351	0	166	34	26180	-	1	1		D-myo-inositol (1,4,5)-trisphosphate biosynthesis
PWY-6352	0	166	42	26172	-	1	1		3-phosphoinositide biosynthesis
PWY-6363	0	166	20	26194	-	1	1		D-myo-inositol (1,4,5)-trisphosphate degradation
PWY-6367	0	166	9	26205	-	1	1		D-myo-inositol-5-phosphate metabolism
PWY-6369	0	166	5	26209	-	1	1		inositol pyrophosphates biosynthesis
PWY-641	0	166	7	26207	-	1	1		proanthocyanidins biosynthesis from flavanols
PWY-6424	0	166	2	26212	-	1	1		26,27-dehydrozymosterol metabolism
PWY-6441	0	166	14	26200	-	1	1		spermine and spermidine degradation III
PWY-6442	0	166	5	26209	-	1	1		spermidine hydroxycinnamic acid conjugates biosynthesis
PWY-6447	0	166	7	26207	-	1	1		trichome monoterpenes biosynthesis
PWY-6465	0	166	12	26202	-	1	1		&omega;-hydroxylation of caprate and laurate
PWY-6466	0	166	2	26212	-	1	1		pyridoxal 5'-phosphate biosynthesis II
PWY-6473	0	166	5	26209	-	1	1		4-aminobutanoate degradation IV
PWY-6475	0	166	6	26208	-	1	1		trans-lycopene biosynthesis II (plants)
PWY-6481	0	166	2	26212	-	1	1		L-dopachrome biosynthesis
PWY-6483	0	166	3	26211	-	1	1		ceramide degradation
PWY-6498	0	166	2	26212	-	1	1		eumelanin biosynthesis
PWY-6502	0	166	1	26213	-	1	1		oxidized GTP and dGTP detoxification
PWY-6520	0	166	1	26213	-	1	1		nonaprenyl diphosphate biosynthesis II
PWY-6527	0	166	12	26202	-	1	1		stachyose degradation
PWY-6535	0	166	6	26208	-	1	1		4-aminobutanoate degradation I
PWY-6540	0	166	2	26212	-	1	1		costunolide biosynthesis
PWY-6543	0	166	3	26211	-	1	1		4-aminobenzoate biosynthesis
PWY-6546	0	166	9	26205	-	1	1		brassinosteroids inactivation
PWY-6549	0	166	27	26187	-	1	1		L-glutamine biosynthesis III
PWY-6556	0	166	2	26212	-	1	1		pyrimidine ribonucleosides salvage II
PWY-6577	0	166	4	26210	-	1	1		farnesylcysteine salvage pathway
PWY-6585	0	166	14	26200	-	1	1		2-methylketone biosynthesis
PWY-6595	0	166	15	26199	-	1	1		superpathway of guanosine nucleotides degradation (plants)
PWY-6596	0	166	23	26191	-	1	1		adenosine nucleotides degradation I
PWY-66	0	166	2	26212	-	1	1		GDP-L-fucose biosynthesis I (from GDP-D-mannose)
PWY-6602	0	166	1	26213	-	1	1		C-glycosylflavone biosynthesis I
PWY-6605	0	166	8	26206	-	1	1		adenine and adenosine salvage II
PWY-6606	0	166	13	26201	-	1	1		guanosine nucleotides degradation II
PWY-6607	0	166	14	26200	-	1	1		guanosine nucleotides degradation I
PWY-6612	0	166	11	26203	-	1	1		superpathway of tetrahydrofolate biosynthesis
PWY-6613	0	166	3	26211	-	1	1		tetrahydrofolate salvage from 5,10-methenyltetrahydrofolate
PWY-6614	0	166	3	26211	-	1	1		tetrahydrofolate biosynthesis
PWY-6619	0	166	1	26213	-	1	1		adenine and adenosine salvage VI
PWY66-423	0	166	1	26213	-	1	1		fructose 2,6-bisphosphate biosynthesis
PWY-6665	0	166	1	26213	-	1	1		pterostilbene biosynthesis
PWY-6673	0	166	21	26193	-	1	1		caffeoylglucarate biosynthesis
PWY-6710	0	166	6	26208	-	1	1		poly-hydroxy fatty acids biosynthesis
PWY-6724	0	166	7	26207	-	1	1		starch degradation II
PWY-6733	0	166	42	26172	-	1	1		sporopollenin precursors biosynthesis
PWY-6752	0	166	4	26210	-	1	1		o-diquinones biosynthesis
PWY-6754	0	166	1	26213	-	1	1		S-methyl-5'-thioadenosine degradation I
PWY-6762	0	166	4	26210	-	1	1		salicylate glucosides biosynthesis IV
PWY-6773	0	166	10	26204	-	1	1		1,3-&beta;-D-glucan biosynthesis
PWY-6786	0	166	17	26197	-	1	1		detoxification of reactive carbonyls in chloroplasts
PWY-6787	0	166	33	26181	-	1	1		flavonoid biosynthesis (in equisetum)
PWY-6792	0	166	16	26198	-	1	1		scopoletin biosynthesis
PWY-6799	0	166	1	26213	-	1	1		fatty acid biosynthesis (plant mitochondria)
PWY-6803	0	166	60	26154	-	1	1		phosphatidylcholine acyl editing
PWY-6804	0	166	3	26211	-	1	1		diacylglycerol biosynthesis (PUFA enrichment in oilseed)
PWY-6809	0	166	5	26209	-	1	1		neoxanthin biosynthesis
PWY-6823	0	166	12	26202	-	1	1		molybdenum cofactor biosynthesis
PWY-6824	0	166	2	26212	-	1	1		justicidin B biosynthesis
PWY-6837	0	166	6	26208	-	1	1		fatty acid beta-oxidation V (unsaturated, odd number, di-isomerase-dependent)
PWY-6845	0	166	3	26211	-	1	1		nitric oxide biosynthesis (plants)
PWY-6890	0	166	1	26213	-	1	1		4-amino-2-methyl-5-diphosphomethylpyrimidine biosynthesis
PWY-6908	0	166	5	26209	-	1	1		thiamine diphosphate biosynthesis IV (eukaryotes)
PWY-6922	0	166	9	26205	-	1	1		L-N&delta;-acetylornithine biosynthesis
PWY-6926	0	166	8	26206	-	1	1		pyrethrin I biosynthesis
PWY-6933	0	166	1	26213	-	1	1		seleno-amino acid detoxification and volatilization III
PWY-6936	0	166	7	26207	-	1	1		seleno-amino acid biosynthesis
PWY-6938	0	166	2	26212	-	1	1		NADH repair
PWY-6949	0	166	6	26208	-	1	1		DIBOA-glucoside biosynthesis
PWY-695	0	166	17	26197	-	1	1		abscisic acid biosynthesis
PWY-6959	0	166	9	26205	-	1	1		L-ascorbate degradation V
PWY-6963	0	166	10	26204	-	1	1		ammonia assimilation cycle I
PWY-6964	0	166	10	26204	-	1	1		ammonia assimilation cycle II
PWY-6982	0	166	22	26192	-	1	1		umbelliferone biosynthesis
PWY-699	0	166	9	26205	-	1	1		brassinosteroid biosynthesis I
PWY-6990	0	166	1	26213	-	1	1		(+)-camphor biosynthesis
PWY-7007	0	166	40	26174	-	1	1		methyl ketone biosynthesis (engineered)
PWY-701	0	166	3	26211	-	1	1		L-methionine degradation II
PWY-702	0	166	5	26209	-	1	1		L-methionine biosynthesis II
PWY-7036	0	166	43	26171	-	1	1		very long chain fatty acid biosynthesis II
PWY-7039	0	166	40	26174	-	1	1		phosphatidate metabolism, as a signaling molecule
PWY-7055	0	166	4	26210	-	1	1		daphnetin modification
PWY-7058	0	166	8	26206	-	1	1		esculetin modification
PWY-7060	0	166	15	26199	-	1	1		ornithine-citrulline shuttle
PWY-7067	0	166	5	26209	-	1	1		betulinate biosynthesis
PWY-7068	0	166	5	26209	-	1	1		ursolate biosynthesis
PWY-7076	0	166	5	26209	-	1	1		3,5-dimethoxytoluene biosynthesis
PWY-7093	0	166	2	26212	-	1	1		vicianin bioactivation
PWY-7101	0	166	4	26210	-	1	1		5-deoxystrigol biosynthesis
PWY-7120	0	166	6	26208	-	1	1		esterified suberin biosynthesis
PWY-7139	0	166	9	26205	-	1	1		sesaminol glucoside biosynthesis
PWY-7141	0	166	5	26209	-	1	1		(3S)-linalool biosynthesis
PWY-7160	0	166	10	26204	-	1	1		polymethylated myricetin biosynthesis (tomato)
PWY-7161	0	166	11	26203	-	1	1		polymethylated quercetin biosynthesis
PWY-7163	0	166	3	26211	-	1	1		polymethylated kaempferol biosynthesis
PWY-7176	0	166	16	26198	-	1	1		UTP and CTP de novo biosynthesis
PWY-7182	0	166	5	26209	-	1	1		linalool biosynthesis I
PWY-7183	0	166	4	26210	-	1	1		pyrimidine nucleobases salvage I
PWY-7184	0	166	24	26190	-	1	1		pyrimidine deoxyribonucleotides de novo biosynthesis I
PWY-7187	0	166	14	26200	-	1	1		pyrimidine deoxyribonucleotides de novo biosynthesis II
PWY-7188	0	166	1	26213	-	1	1		C-glycosylflavone biosynthesis II
PWY-7189	0	166	1	26213	-	1	1		C-glycosylflavone biosynthesis III
PWY-7193	0	166	8	26206	-	1	1		pyrimidine ribonucleosides salvage I
PWY-7196	0	166	28	26186	-	1	1		superpathway of pyrimidine ribonucleosides salvage
PWY-7197	0	166	10	26204	-	1	1		pyrimidine deoxyribonucleotide phosphorylation
PWY-7199	0	166	4	26210	-	1	1		pyrimidine deoxyribonucleosides salvage
PWY-7200	0	166	14	26200	-	1	1		superpathway of pyrimidine deoxyribonucleoside salvage
PWY-7205	0	166	10	26204	-	1	1		CMP phosphorylation
PWY-7206	0	166	8	26206	-	1	1		pyrimidine deoxyribonucleotides dephosphorylation
PWY-7208	0	166	20	26194	-	1	1		superpathway of pyrimidine nucleobases salvage
PWY-7211	0	166	39	26175	-	1	1		superpathway of pyrimidine deoxyribonucleotides de novo biosynthesis
PWY-7213	0	166	4	26210	-	1	1		wogonin metabolism
PWY-7214	0	166	9	26205	-	1	1		baicalein degradation (hydrogen peroxide detoxification)
PWY-7219	0	166	42	26172	-	1	1		adenosine ribonucleotides de novo biosynthesis
PWY-7221	0	166	12	26202	-	1	1		guanosine ribonucleotides de novo biosynthesis
PWY-7224	0	166	11	26203	-	1	1		purine deoxyribonucleosides salvage
PWY-7226	0	166	8	26206	-	1	1		guanosine deoxyribonucleotides de novo biosynthesis I
PWY-7227	0	166	8	26206	-	1	1		adenosine deoxyribonucleotides de novo biosynthesis
PWY-7228	0	166	12	26202	-	1	1		superpathway of guanosine nucleotides de novo biosynthesis I
PWY-7229	0	166	51	26163	-	1	1		superpathway of adenosine nucleotides de novo biosynthesis I
PWY-7238	0	166	19	26195	-	1	1		sucrose biosynthesis II
PWY-724	0	166	15	26199	-	1	1		superpathway of L-lysine, L-threonine and L-methionine biosynthesis II
PWY-7270	0	166	35	26179	-	1	1		L-methionine salvage cycle II (plants)
PWY-7280	0	166	5	26209	-	1	1		ternatin C3 biosynthesis
PWY-7325	0	166	4	26210	-	1	1		salvigenin biosynthesis
PWY-7341	0	166	27	26187	-	1	1		superpathway of hyoscyamine and scopolamine biosynthesis
PWY-7342	0	166	9	26205	-	1	1		superpathway of nicotine biosynthesis
PWY-7343	0	166	10	26204	-	1	1		UDP-glucose biosynthesis
PWY-7344	0	166	3	26211	-	1	1		UDP-D-galactose biosynthesis
PWY-7346	0	166	4	26210	-	1	1		UDP-&alpha;-D-glucuronate biosynthesis (from UDP-glucose)
PWY-735	0	166	23	26191	-	1	1		jasmonic acid biosynthesis
PWY-7388	0	166	26	26188	-	1	1		octanoyl-[acyl-carrier protein] biosynthesis (mitochondria, yeast)
PWY-7411	0	166	22	26192	-	1	1		phosphatidate biosynthesis (yeast)
PWY-7416	0	166	17	26197	-	1	1		phospholipid remodeling (phosphatidylcholine, yeast)
PWY-7432	0	166	5	26209	-	1	1		L-phenylalanine biosynthesis III (cytosolic, plants)
PWY-7436	0	166	4	26210	-	1	1		vitamin E biosynthesis (tocotrienols)
PWY-7450	0	166	6	26208	-	1	1		anthocyanidin modification (Arabidopsis)
PWY-7458	0	166	1	26213	-	1	1		violdelphin biosynthesis
PWY-7464	0	166	1	26213	-	1	1		cyanidin 3,7-diglucoside polyacylation biosynthesis
PWY-7468	0	166	1	26213	-	1	1		benzoyl-&beta;-D-glucopyranose biosynthesis
PWY-7487	0	166	1	26213	-	1	1		(+)-secoisolariciresinol diglucoside biosynthesis
PWY-7495	0	166	18	26196	-	1	1		gossypetin metabolism
PWY-7497	0	166	10	26204	-	1	1		3&beta;-hydroxysesquiterpene lactone biosynthesis
PWY-7498	0	166	18	26196	-	1	1		phenylpropanoids methylation (ice plant)
PWY-7560	0	166	11	26203	-	1	1		methylerythritol phosphate pathway II
PWY-7601	0	166	4	26210	-	1	1		arachidonate biosynthesis IV (8-detaturase, lower eukaryotes)
PWY-762	0	166	2	26212	-	1	1		phospholipid desaturation
PWY-7709	0	166	4	26210	-	1	1		(3R)-linalool biosynthesis
PWY-782	0	166	1	26213	-	1	1		glycolipid desaturation
PWY-82	0	166	1	26213	-	1	1		UDP-L-arabinose biosynthesis II (from L-arabinose)
PWY-84	0	166	1	26213	-	1	1		resveratrol biosynthesis
PWY-841	0	166	65	26149	-	1	1		superpathway of purine nucleotides de novo biosynthesis I
PWY-882	0	166	23	26191	-	1	1		L-ascorbate biosynthesis I (L-galactose pathway)
PWY-922	0	166	15	26199	-	1	1		mevalonate pathway I
PWYDQC-4	0	166	11	26203	-	1	1		indole-3-acetate biosynthesis I
PWYQT-4427	0	166	2	26212	-	1	1		sulfoquinovosyl diacylglycerol biosynthesis
PWYQT-4429	0	166	5	26209	-	1	1		CO2 fixation into oxaloacetate (anaplerotic)
PWYQT-4432	0	166	2	26212	-	1	1		glutathione degradation
PWYQT-4433	0	166	1	26213	-	1	1		CA1P biosynthesis
PWYQT-4445	0	166	17	26197	-	1	1		pyrimidine salvage pathway
PWYQT-4449	0	166	5	26209	-	1	1		polyisoprenoid biosynthesis
PWYQT-62	0	166	17	26197	-	1	1		superpathway of proto- and siroheme biosynthesis
PYRIDNUCSYN-PWY	0	166	6	26208	-	1	1		NAD biosynthesis I (from aspartate)
PYRUVDEHYD-PWY	0	166	20	26194	-	1	1		pyruvate decarboxylation to acetyl CoA
RIBOSYN2-PWY	0	166	13	26201	-	1	1		flavin biosynthesis I (bacteria and plants)
SAM-PWY	0	166	4	26210	-	1	1		S-adenosyl-L-methionine biosynthesis
SERSYN-PWY	0	166	4	26210	-	1	1		L-serine biosynthesis
SUCSYN-PWY	0	166	36	26178	-	1	1		sucrose biosynthesis I (from photosynthesis)
SULFMETII-PWY	0	166	3	26211	-	1	1		sulfate reduction II (assimilatory)
THIOREDOX-PWY	0	166	37	26177	-	1	1		thioredoxin pathway
THISYNARA-PWY	0	166	7	26207	-	1	1		superpathway of thiamine diphosphate biosynthesis III (eukaryotes)
THRESYN-PWY	0	166	13	26201	-	1	1		superpathway of L-threonine biosynthesis
TRIGLSYN-PWY	0	166	52	26162	-	1	1		diacylglycerol and triacylglycerol biosynthesis
TRPSYN-PWY	0	166	14	26200	-	1	1		L-tryptophan biosynthesis
UDPNACETYLGALSYN-PWY	0	166	6	26208	-	1	1		UDP-N-acetyl-D-glucosamine biosynthesis II
VALSYN-PWY	0	166	10	26204	-	1	1		L-valine biosynthesis

[truncated: 10 more sheets: Table S11, Table S12, Table S13, Table S14, Table S15, Table S16, Table S17, Table S18, Table S19, Table S20]
